# Supplementary material for: Estrogen Receptor α Signaling in Osteoblasts is Required for Mechanotransduction in Bone Fracture Healing
Source: Front Bioeng Biotechnol. 2021 Dec 7;9:782355. doi: 10.3389/fbioe.2021.782355 (PMC8689144; doi:10.3389/fbioe.2021.782355)
Supplement: Supplementary file 5 [file Table1.XLSX]

## Sheet: ClassComparison
HELP
Contents
Description of the problem
Genes which are differentially expressed among classes
View Chromosomal Distribution Graph
View expression of significant genes
View clustered heatmap of significant genes
View dynamic volcano plot of significant genes
Filtering parameters
Description of the problem:
Number of classes: 2
Number of genes that passed filtering criteria: 384
Type of univariate test used: Two-sample T-test
Class variable : Group
Random variance model for univariate tests: OFF
Nominal significance level of each univariate test: 0.05
Genes which are differentially expressed among classes:
Number of genes significant at 0.05 level of the univariate test: 304
Table 1 - Sorted by p-value of the univariate test.
Class 1: Veh (4 samples); Class 2: Vib (4 samples).
The first 304 genes are significant at the nominal 0.05 level of the univariate test with the fold change 1.5
	Parametric p-value	FDR	Geom mean of intensities in class 1	Geom mean of intensities in class 2	Fold-change	ProbeSet	Anno-	Symbol	Name	EntrezID	Accession	UGCluster	DefinedGenelist
							tations
1	< 1e-07	< 1e-07	49.98	565.35	0.088	10528815	Info				NM_207657
2	< 1e-07	< 1e-07	47.97	546.1	0.088	10528804	Info				XM_011249802
3	< 1e-07	< 1e-07	37.42	379.75	0.099	10528821	Info				NM_001134299
4	< 1e-07	< 1e-07	217.05	12.64	17.18	10365983	Info	Lum	lumican	17022	NM_008524	Mm.18888	Small Leucine-rich Proteoglycan (SLRP) molecules
5	< 1e-07	< 1e-07	56.47	754.07	0.075	10528810	Info				NM_001177579
6	< 1e-07	< 1e-07	187.78	546.25	0.34	10422518	Info	Tmtc4	transmembrane and tetratricopeptide repeat containing 4	70551	NM_028651	Mm.271988
7	< 1e-07	4.8e-06	226.71	1045.94	0.22	10404439	Info	Serpinb9b	serine (or cysteine) peptidase inhibitor, clade B, member 9b	20706	NM_011452	Mm.45371
8	< 1e-07	4.8e-06	231.7	1258.9	0.18	10543017	Info	Pdk4	pyruvate dehydrogenase kinase, isoenzyme 4	27273	NM_013743	Mm.235547
9	2e-07	6.98e-06	1406.66	641.76	2.19	10440091	Info	Col8a1	collagen, type VIII, alpha 1	12837	NM_007739	Mm.130388
10	2e-07	6.98e-06	44.99	738.95	0.061	10528794	Info				NM_001281525
11	2e-07	6.98e-06	22.14	89.07	0.25	10354374	Info	Slc40a1	solute carrier family 40 (iron-regulated transporter), member 1	53945	NM_016917	Mm.28756
12	3e-07	9.6e-06	921.65	423.47	2.18	10505489	Info	Pappa	pregnancy-associated plasma protein A	18491	NM_021362	Mm.317854
13	4e-07	1.18e-05	696.26	117.74	5.91	10355500	Info	Igfbp5	insulin-like growth factor binding protein 5	16011	NM_010518	Mm.405761
14	5e-07	1.37e-05	478.83	1896.57	0.25	10587266	Info	Gclc	glutamate-cysteine ligase, catalytic subunit	14629	NM_010295	Mm.89888	Glutathione metabolism, Metabolic pathways
15	7e-07	1.79e-05	208	81.58	2.55	10587616	Info	Prss35	protease, serine 35	244954	NM_178738	Mm.257629
16	1e-06	2.35e-05	146.87	1047.02	0.14	10587315	Info	Gsta4	glutathione S-transferase, alpha 4	14860	NM_010357	Mm.2662	Drug metabolism - cytochrome P450, Glutathione metabolism, Metabolism of xenobiotics by cytochrome P450
17	1.1e-06	2.35e-05	369.55	2371.28	0.16	10581538	Info	Nqo1	NAD(P)H dehydrogenase, quinone 1	18104	NM_008706	Mm.252
18	1.1e-06	2.35e-05	1220.62	449.48	2.72	10584208	Info	Cdon	cell adhesion molecule-related/down-regulated by oncogenes	57810	NM_021339	Mm.80509
19	1.2e-06	2.4e-05	133.2	337.19	0.4	10594973	Info	Unc13c	unc-13 homolog C	208898	NM_001081153	Mm.41035
20	1.4e-06	2.4e-05	173.95	830.31	0.21	10556302	Info	Ampd3	adenosine monophosphate deaminase 3	11717	NM_001276301	Mm.3238	Metabolic pathways, Purine metabolism
21	1.4e-06	2.4e-05	110.47	258.03	0.43	10545372	Info	Atoh8	atonal bHLH transcription factor 8	71093	NM_153778	Mm.87449
22	1.5e-06	2.4e-05	104.39	370.69	0.28	10346882	Info	Adam23	a disintegrin and metallopeptidase domain 23	23792	NM_011780	Mm.124892
23	1.5e-06	2.4e-05	47.3	183.73	0.26	10348354	Info				NM_013701
24	1.5e-06	2.4e-05	135.01	285.08	0.47	10586140	Info	Lctl	lactase-like	235435	NM_145835	Mm.436581
25	1.7e-06	2.61e-05	111.58	336.51	0.33	10468722	Info	Gfra1	glial cell line derived neurotrophic factor family receptor alpha 1	14585	NM_001285457	Mm.88367
26	1.8e-06	2.66e-05	101.91	239.39	0.43	10475532	Info	Sqor	sulfide quinone oxidoreductase	59010	NM_001162503	Mm.28986
27	2e-06	2.74e-05	1209.07	4431.66	0.27	10501229	Info	Gstm1	glutathione S-transferase, mu 1	14862	NM_010358	Mm.37199	Drug metabolism - cytochrome P450, Glutathione metabolism, Metabolism of xenobiotics by cytochrome P450
28	2e-06	2.74e-05	3696.61	1274.6	2.9	10381096	Info	Igfbp4	insulin-like growth factor binding protein 4	16010	NM_010517	Mm.233799
29	2.2e-06	2.79e-05	480.45	1226.8	0.39	10507594	Info	Slc2a1	solute carrier family 2 (facilitated glucose transporter), member 1	20525	NM_011400	Mm.21002	Vitamin C in the Brain, Adipocytokine signaling pathway, Bile secretion, Pathways in cancer, Renal cell carcinoma
30	2.2e-06	2.79e-05	180.97	733.42	0.25	10477061	Info	Srxn1	sulfiredoxin 1 homolog (S. cerevisiae)	76650	NM_029688	Mm.218639
31	2.3e-06	2.79e-05	2092.98	4307.74	0.49	10464583	Info	Gstp1	glutathione S-transferase, pi 1	14870	NM_013541	Mm.299292	Drug metabolism - cytochrome P450, Glutathione metabolism, Metabolism of xenobiotics by cytochrome P450, Pathways in cancer, Prostate cancer
32	2.4e-06	2.79e-05	2383.16	1026.58	2.32	10401238	Info	Zfp36l1	zinc finger protein 36, C3H type-like 1	12192	NM_007564	Mm.235132
33	2.4e-06	2.79e-05	42.8	133.17	0.32	10359908	Info	Rgs4	regulator of G-protein signaling 4	19736	NM_009062	Mm.41642
34	2.6e-06	2.94e-05	180.88	400.73	0.45	10535174	Info	Tmem184a	transmembrane protein 184a	231832	NM_001161548	Mm.482655
35	2.8e-06	3.07e-05	376.52	1066.6	0.35	10507500	Info	Slc6a9	solute carrier family 6 (neurotransmitter transporter, glycine), member 9	14664	NM_008135	Mm.244549
36	2.9e-06	3.09e-05	18.61	90.13	0.21	10580663	Info	Ces1f	carboxylesterase 1F	234564	NM_144930	Mm.29110
37	3e-06	3.11e-05	45.63	118.45	0.39	10428407	Info	Tmem74	transmembrane protein 74	239408	NM_175502	Mm.41219
38	3.3e-06	3.33e-05	48.26	413.06	0.12	10548573	Info	Styk1	serine/threonine/tyrosine kinase 1	243659	NM_172891	Mm.20114
39	3.7e-06	3.55e-05	95.03	291.49	0.33	10409261	Info	Diras2	DIRAS family, GTP-binding RAS-like 2	68203	NM_001024474	Mm.29362
40	3.7e-06	3.55e-05	711.22	1860.01	0.38	10365260	Info	Txnrd1	thioredoxin reductase 1	50493	NM_001042513	Mm.210155	Pyrimidine metabolism, Selenocompound metabolism
41	4.1e-06	3.75e-05	746.73	253.14	2.95	10428707	Info	Has2	hyaluronan synthase 2	15117	NM_008216	Mm.5148
42	4.1e-06	3.75e-05	464.82	104.37	4.45	10447649	Info	Fndc1	fibronectin type III domain containing 1	68655	NM_001081416	Mm.379161
43	4.7e-06	4.09e-05	498.07	236.1	2.11	10568553	Info	Chst15	carbohydrate sulfotransferase 15	77590	NM_029935	Mm.213582	Glycosaminoglycan biosynthesis - chondroitin sulfate / dermatan sulfate
44	4.8e-06	4.09e-05	247.91	91.34	2.71	10359201	Info	Ralgps2	Ral GEF with PH domain and SH3 binding motif 2	78255	NM_001159965	Mm.28376
45	4.9e-06	4.09e-05	89.12	203.14	0.44	10506714	Info	Lrp8	low density lipoprotein receptor-related protein 8, apolipoprotein e receptor	16975	NM_001080926	Mm.442134	Lissencephaly gene (LIS1) in neuronal migration and development, Reelin Signaling Pathway
46	4.9e-06	4.09e-05	83.75	222.47	0.38	10362511	Info	Gstm3	glutathione S-transferase, mu 3	14864	NM_010359	Mm.440885	Drug metabolism - cytochrome P450, Glutathione metabolism, Metabolism of xenobiotics by cytochrome P450
47	5.3e-06	4.33e-05	1648.76	714.97	2.31	10446777	Info	Ehd3	EH-domain containing 3	57440	NM_020578	Mm.18526	Endocytosis
48	5.8e-06	4.43e-05	111.23	266.27	0.42	10399691	Info	Id2	inhibitor of DNA binding 2	15902	NM_010496	Mm.34871	TGF-beta signaling pathway
49	5.8e-06	4.43e-05	25.26	142.9	0.18	10542470	Info	Mgst1	microsomal glutathione S-transferase 1	56615	NM_019946	Mm.14796	Drug metabolism - cytochrome P450, Glutathione metabolism, Metabolism of xenobiotics by cytochrome P450
50	5.9e-06	4.43e-05	1104.55	127.47	8.66	10502240	Info	Npnt	nephronectin	114249	NM_001029836	Mm.279310
51	5.9e-06	4.43e-05	25.08	231.4	0.11	10587323	Info				NM_008181
52	6e-06	4.43e-05	50.03	193.45	0.26	10364134	Info	Slc5a4a	solute carrier family 5, member 4a	64452	NM_133184	Mm.154797
53	6.3e-06	4.56e-05	286.93	52.77	5.44	10405058	Info	Omd	osteomodulin	27047	NM_012050	Mm.390589
54	7.8e-06	5.52e-05	397.47	820.4	0.48	10571274	Info	Gsr	glutathione reductase	14782	NM_010344	Mm.283573	Free Radical Induced Apoptosis, Glutathione metabolism
55	7.9e-06	5.52e-05	142.8	350.19	0.41	10575873	Info	Osgin1	oxidative stress induced growth inhibitor 1	71839	NM_027950	Mm.272357
56	8.6e-06	5.9e-05	306.81	603.43	0.51	10381939	Info	Tanc2	tetratricopeptide repeat, ankyrin repeat and coiled-coil containing 2	77097	NM_181071	Mm.22501
57	8.9e-06	6e-05	410.29	38.25	10.73	10439009	Info	Apod	apolipoprotein D	11815	NM_001301353	Mm.2082
58	9.3e-06	6.16e-05	145.68	15.92	9.15	10445268	Info	Adgrf5	adhesion G protein-coupled receptor F5	224792	NM_001081178	Mm.23478
59	9.8e-06	6.38e-05	115.16	474.59	0.24	10436978	Info	Cbr3	carbonyl reductase 3	109857	NM_173047	Mm.4512	Arachidonic acid metabolism, Metabolic pathways
60	1.03e-05	6.59e-05	1064.2	441.83	2.41	10346843	Info	Nrp2	neuropilin 2	18187	NM_001077403	Mm.266341
61	1.09e-05	6.83e-05	586.71	234.88	2.5	10422822	Info	Lifr	LIF receptor alpha	16880	NM_001113386	Mm.149720	Cytokine-cytokine receptor interaction, Jak-STAT signaling pathway
62	1.12e-05	6.83e-05	127.55	59.36	2.15	10534426	Info	Fzd9	frizzled class receptor 9	14371	NM_010246	Mm.6256	Basal cell carcinoma, Melanogenesis, Pathways in cancer, Wnt signaling pathway
63	1.12e-05	6.83e-05	342.16	160.09	2.14	10523595	Info	Ptpn13	protein tyrosine phosphatase, non-receptor type 13	19249	NM_011204	Mm.3414	FAS signaling pathway ( CD95 )
64	1.18e-05	7.08e-05	471.82	1608.53	0.29	10518570	Info	Pgd	phosphogluconate dehydrogenase	110208	NM_001081274	Mm.252080	Glutathione metabolism, Metabolic pathways, Pentose phosphate pathway
65	1.27e-05	7.45e-05	26.68	215.97	0.12	10587331	Info				NM_001243092
66	1.28e-05	7.45e-05	1168.67	2708.56	0.43	10426544	Info	Slc48a1	solute carrier family 48 (heme transporter), member 1	67739	NM_026353	Mm.28955
67	1.34e-05	7.68e-05	57.95	137.36	0.42	10505717	Info	Adamtsl1	ADAMTS-like 1	77739	NM_029967	Mm.331690
68	1.38e-05	7.79e-05	56.82	136.23	0.42	10347335	Info	Slc11a1	solute carrier family 11 (proton-coupled divalent metal ion transporters), member 1	18173	NM_013612	Mm.2913	Lysosome
69	1.42e-05	7.9e-05	119.05	281.51	0.42	10401527	Info	Ltbp2	latent transforming growth factor beta binding protein 2	16997	NM_013589	Mm.3900
70	1.5e-05	8.23e-05	71.69	153.68	0.47	10538658	Info	Herc3	hect domain and RLD 3	73998	NM_028705	Mm.191892	Ubiquitin mediated proteolysis
71	1.59e-05	8.46e-05	151.22	48.16	3.14	10496125	Info	Dkk2	dickkopf WNT signaling pathway inhibitor 2	56811	NM_020265	Mm.103593	Wnt/LRP6 Signalling, Wnt signaling pathway
72	1.61e-05	8.46e-05	45.85	98.38	0.47	10501199	Info	Gstm7	glutathione S-transferase, mu 7	68312	NM_026672	Mm.458189
73	1.62e-05	8.46e-05	593.45	1374.92	0.43	10416411	Info	Esd	esterase D/formylglutathione hydrolase	13885	NM_001285423	Mm.38055
74	1.63e-05	8.46e-05	118.04	292.98	0.4	10475630	Info	Galk2	galactokinase 2	69976	NM_001291002	Mm.20216	Amino sugar and nucleotide sugar metabolism, Galactose metabolism, Metabolic pathways
75	1.67e-05	8.55e-05	192.06	443.72	0.43	10603843	Info	Syn1	synapsin I	20964	NM_001110780	Mm.439844
76	1.83e-05	9.25e-05	712.67	1858.29	0.38	10417273	Info	Esd	esterase D/formylglutathione hydrolase	13885	NM_001285423	Mm.38055
77	1.86e-05	9.28e-05	102.48	224.2	0.46	10594967	Info	Unc13c	unc-13 homolog C	208898	NM_001081153	Mm.41035
78	1.92e-05	9.45e-05	752.09	2292.65	0.33	10350516	Info	Ptgs2	prostaglandin-endoperoxide synthase 2	19225	NM_011198	Mm.292547	Eicosanoid Metabolism, Mechanism of Acetaminophen Activity and Toxicity, Arachidonic acid metabolism, Leishmaniasis, Metabolic pathways, Pathways in cancer, Small cell lung cancer, VEGF signaling pathway
79	2.24e-05	0.000108	144.22	309.04	0.47	10362073	Info	Sgk1	serum/glucocorticoid regulated kinase 1	20393	NM_001161845	Mm.28405	Aldosterone-regulated sodium reabsorption
80	2.25e-05	0.000108	2395.84	1027.01	2.33	10370180	Info	Col6a2	collagen, type VI, alpha 2	12834	NM_146007	Mm.1949	ECM-receptor interaction, Focal adhesion, Protein digestion and absorption
81	2.42e-05	0.000109	77.54	205.12	0.38	10523021	Info	Slc4a4	solute carrier family 4 (anion exchanger), member 4	54403	NM_001136260	Mm.41044	Bile secretion, Pancreatic secretion, Proximal tubule bicarbonate reclamation
82	2.44e-05	0.000109	51.22	295.67	0.17	10434698	Info	Fetub	fetuin beta	59083	NM_001083904	Mm.28461
83	2.49e-05	0.000109	33.26	143.68	0.23	10595148	Info				NM_008182
84	2.5e-05	0.000109	441.7	1051.51	0.42	10495763	Info	Gclm	glutamate-cysteine ligase, modifier subunit	14630	NM_008129	Mm.292676	Glutathione metabolism, Metabolic pathways
85	2.5e-05	0.000109	2686.07	5332.44	0.5	10508069	Info				NR_035409
86	2.52e-05	0.000109	121.61	20.65	5.89	10390897	Info	Krtap1-5	keratin associated protein 1-5	69664	NM_027157	Mm.38303
87	2.55e-05	0.000109	73.98	29.37	2.52	10423030	Info	Prlr	prolactin receptor	19116	NM_001253781	Mm.10516	Cytokine-cytokine receptor interaction, Jak-STAT signaling pathway, Neuroactive ligand-receptor interaction
88	2.55e-05	0.000109	20.9	81.67	0.26	10461735	Info	Glyat	glycine-N-acyltransferase	107146	NM_145935	Mm.39974
89	2.56e-05	0.000109	161.34	313.2	0.52	10355742	Info	Abcb6	ATP-binding cassette, sub-family B (MDR/TAP), member 6	74104	NM_023732	Mm.28663	ABC transporters
90	2.56e-05	0.000109	191.96	31.5	6.09	10509838	Info	Padi2	peptidyl arginine deiminase, type II	18600	NM_008812	Mm.2296
91	2.85e-05	0.000119	1790.08	695.35	2.57	10493108	Info	Crabp2	cellular retinoic acid binding protein II	12904	NM_007759	Mm.4757
92	2.86e-05	0.000119	81.6	205.46	0.4	10511631	Info	Slc26a7	solute carrier family 26, member 7	208890	NM_145947	Mm.483839	Gastric acid secretion
93	2.89e-05	0.000119	2678.08	1311.34	2.04	10529656	Info	Nsg1	neuron specific gene family member 1	18196	NM_010942	Mm.7414
94	2.92e-05	0.000119	174.31	354.93	0.49	10381934	Info	Tanc2	tetratricopeptide repeat, ankyrin repeat and coiled-coil containing 2	77097	NM_181071	Mm.22501
95	2.98e-05	0.00012	1858.33	459.87	4.04	10405047	Info	Aspn	asporin	66695	NM_001172481	Mm.383216
96	3.07e-05	0.000123	315.33	623.68	0.51	10536294	Info	Peg10	paternally expressed 10	170676	NM_001040611	Mm.320575
97	3.16e-05	0.000125	111.06	359.48	0.31	10509163	Info				NM_008321
98	3.28e-05	0.000129	135.76	332.75	0.41	10460400	Info	Pcx	pyruvate carboxylase	18563	NM_001162946	Mm.1845	Shuttle for transfer of acetyl groups from mitochondria to the cytosol
99	3.32e-05	0.000129	695.62	1393.88	0.5	10464586	Info				NM_181796
100	3.41e-05	0.00013	1705.58	500.95	3.4	10355984	Info	Serpine2	serine (or cysteine) peptidase inhibitor, clade E, member 2	20720	NM_009255	Mm.3093
101	3.46e-05	0.00013	579.82	1941.76	0.3	10496425	Info	Adh7	alcohol dehydrogenase 7 (class IV), mu or sigma polypeptide	11529	NM_009626	Mm.8473	Drug metabolism - cytochrome P450, Fatty acid degradation, Glycolysis / Gluconeogenesis, Metabolic pathways, Metabolism of xenobiotics by cytochrome P450, Retinol metabolism, Tyrosine metabolism
102	3.46e-05	0.00013	3061.08	6050.57	0.51	10563295	Info				NM_010240
103	3.49e-05	0.00013	28.17	118.76	0.24	10587339	Info				NM_001122660
104	3.66e-05	0.000135	1377.12	297.59	4.63	10607143	Info	Capn6	calpain 6	12338	NM_007603	Mm.30290
105	3.76e-05	0.000137	357.69	801.55	0.45	10569714	Info	Cacng7	calcium channel, voltage-dependent, gamma subunit 7	81904	NM_133189	Mm.214994	Arrhythmogenic right ventricular cardiomyopathy (ARVC), Cardiac muscle contraction, Dilated cardiomyopathy, Hypertrophic cardiomyopathy (HCM), MAPK signaling pathway
106	3.79e-05	0.000137	691.85	1271.23	0.54	10538459	Info	Aqp1	aquaporin 1	11826	NM_007472	Mm.18625	Bile secretion, Proximal tubule bicarbonate reclamation
107	3.85e-05	0.000138	3183.36	6248.22	0.51	10406198	Info				NR_035409
108	3.89e-05	0.000138	551.93	248.19	2.22	10449741	Info	Sik1	salt inducible kinase 1	17691	NM_010831	Mm.290941
109	4.13e-05	0.000144	241.08	57.07	4.22	10382228	Info	Axin2	axin 2	12006	NM_015732	Mm.71710	Basal cell carcinoma, Colorectal cancer, Endometrial cancer, Pathways in cancer, Wnt signaling pathway
110	4.13e-05	0.000144	685.36	1346.09	0.51	10428336	Info				NR_035409
111	4.18e-05	0.000144	151.26	24.93	6.07	10428619	Info	Enpp2	ectonucleotide pyrophosphatase/phosphodiesterase 2	18606	NM_001136077	Mm.250256	Ether lipid metabolism
112	4.21e-05	0.000144	507.82	214.34	2.37	10607283	Info	Maged2	melanoma antigen, family D, 2	80884	NM_001199246	Mm.22575
113	4.26e-05	0.000145	687.76	272.19	2.53	10587880	Info	Pcolce2	procollagen C-endopeptidase enhancer 2	76477	NM_029620	Mm.46016
114	4.4e-05	0.000148	705.01	1420.54	0.5	10361152	Info				XR_865896
115	4.66e-05	0.000155	518.41	1249.68	0.41	10433735	Info	Abcc1	ATP-binding cassette, sub-family C (CFTR/MRP), member 1	17250	NM_008576	Mm.196634	Multi-Drug Resistance Factors, ABC transporters, Vitamin digestion and absorption
116	4.67e-05	0.000155	43.58	117.47	0.37	10517967	Info	Fblim1	filamin binding LIM protein 1	74202	NM_001163256	Mm.490327
117	4.79e-05	0.000157	1669.63	208.81	8	10349947	Info	Fmod	fibromodulin	14264	NM_021355	Mm.287146	Small Leucine-rich Proteoglycan (SLRP) molecules
118	4.94e-05	0.000161	2538.29	5368.68	0.47	10523717	Info	Spp1	secreted phosphoprotein 1	20750	NM_001204201	Mm.288474	Regulators of Bone Mineralization, ECM-receptor interaction, Focal adhesion, Toll-like receptor signaling pathway
119	5.09e-05	0.000164	182.39	75.25	2.42	10568436	Info	Fgfr2	fibroblast growth factor receptor 2	14183	NM_010207	Mm.16340	Endocytosis, MAPK signaling pathway, Pathways in cancer, Prostate cancer, Regulation of actin cytoskeleton
120	5.29e-05	0.000169	1785.04	4565.98	0.39	10475643	Info	Fgf7	fibroblast growth factor 7	14178	NM_008008	Mm.330557	MAPK signaling pathway, Melanoma, Pathways in cancer, Regulation of actin cytoskeleton
121	5.31e-05	0.000169	50.08	123.56	0.41	10523511	Info
122	5.5e-05	0.000171	381.77	777.9	0.49	10413542	Info	Tkt	transketolase	21881	NM_009388	Mm.290692	Metabolic pathways, Pentose phosphate pathway
123	5.56e-05	0.000171	119.55	299.9	0.4	10594948	Info	Unc13c	unc-13 homolog C	208898	NM_001081153	Mm.41035
124	5.61e-05	0.000171	8481.86	2124.25	3.99	10492021	Info	Postn	periostin, osteoblast specific factor	50706	NM_001198765	Mm.236067
125	5.62e-05	0.000171	549.45	292.87	1.88	10502772	Info	Adgrl2	adhesion G protein-coupled receptor L2	99633	NM_001081298	Mm.9776
126	5.62e-05	0.000171	1382.63	768.4	1.8	10485117	Info	Creb3l1	cAMP responsive element binding protein 3-like 1	26427	NM_011957	Mm.10353	Huntington's disease, Melanogenesis, Prostate cancer, Vasopressin-regulated water reabsorption
127	5.67e-05	0.000171	153.78	72.74	2.11	10552632	Info	Shank1	SH3 and multiple ankyrin repeat domains 1	243961	NM_001034115	Mm.360368
128	5.73e-05	0.000172	16.12	75.21	0.21	10462565	Info	Lipn	lipase, family member N	70166	NM_027340	Mm.75602
129	5.8e-05	0.000173	48.09	92.67	0.52	10505734	Info	Adamtsl1	ADAMTS-like 1	77739	NM_029967	Mm.331690
130	6.03e-05	0.000178	80.98	148.85	0.54	10494332	Info
131	6.16e-05	0.000181	200.58	486.55	0.41	10603087	Info	Pir	pirin	69656	NM_001301402	Mm.293463
132	6.35e-05	0.000185	60.4	119.61	0.5	10477717	Info	Procr	protein C receptor, endothelial	19124	NM_011171	Mm.3243	Transcriptional activation of dbpb from mRNA
133	6.54e-05	0.000189	207.97	472.78	0.44	10446763	Info	Lbh	limb-bud and heart	77889	NM_029999	Mm.154109
134	6.75e-05	0.000193	107.5	240.83	0.45	10423358	Info	2011-03-01	membrane-associated ring finger (C3HC4) 11	211147	NM_001310774	Mm.54257
135	6.84e-05	0.000195	490.19	149.41	3.28	10532741	Info	Tmem119	transmembrane protein 119	231633	NM_146162	Mm.41681
136	6.9e-05	0.000195	1565.19	2931.99	0.53	10493812	Info	S100a4	S100 calcium binding protein A4	20198	NM_011311	Mm.3925
137	7.4e-05	0.000206	21.94	55.42	0.4	10494978	Info	Ptpn22	protein tyrosine phosphatase, non-receptor type 22 (lymphoid)	19260	NM_008979	Mm.395
138	7.42e-05	0.000206	62.92	170.59	0.37	10411235	Info	Iqgap2	IQ motif containing GTPase activating protein 2	544963	NM_027711	Mm.38878	Regulation of actin cytoskeleton
139	8.11e-05	0.000224	286.54	143.51	2	10457587	Info	Zfp521	zinc finger protein 521	225207	NM_145492	Mm.40325
140	8.21e-05	0.000225	127.82	261.82	0.49	10470529	Info	Olfm1	olfactomedin 1	56177	NM_001038612	Mm.43278
141	8.46e-05	0.00023	159.73	40.62	3.93	10489471	Info	Matn4	matrilin 4	17183	NM_001252563	Mm.29428
142	8.67e-05	0.000234	970.11	1973.03	0.49	10465895	Info	Fads2	fatty acid desaturase 2	56473	NM_019699	Mm.38901	alpha-Linolenic acid metabolism, Biosynthesis of unsaturated fatty acids, PPAR signaling pathway
143	8.89e-05	0.000239	152.3	62.36	2.44	10369932	Info	Susd2	sushi domain containing 2	71733	NM_001162913	Mm.247956
144	9.12e-05	0.000243	72.83	175.44	0.42	10427461	Info	Ptger4	prostaglandin E receptor 4 (subtype EP4)	19219	NM_001136079	Mm.18509	Eicosanoid Metabolism, Neuroactive ligand-receptor interaction
145	9.16e-05	0.000243	414.81	1239.84	0.33	10551347	Info	Blvrb	biliverdin reductase B (flavin reductase (NADPH))	233016	NM_001290525	Mm.24021	Porphyrin and chlorophyll metabolism
146	9.62e-05	0.000253	217.76	408.29	0.53	10421172	Info				NM_026331
147	9.67e-05	0.000253	355.75	177.54	2	10427035	Info	Nr4a1	nuclear receptor subfamily 4, group A, member 1	15370	NM_010444	Mm.119	MAPK signaling pathway
148	9.82e-05	0.000255	321.49	132.39	2.43	10396270	Info	Dact1	dishevelled-binding antagonist of beta-catenin 1	59036	NM_001190466	Mm.46662
149	9.91e-05	0.000255	3134.1	6267.2	0.5	10447591	Info				NM_010240
150	0.0001008	0.000258	113.6	381.96	0.3	10460585	Info	Fosl1	fos-like antigen 1	14283	NM_010235	Mm.6215	Osteoclast differentiation, Wnt signaling pathway
151	0.000109	0.000277	277.18	549.2	0.5	10383479	Info				NM_001166476
152	0.000118	0.000298	33.93	64.92	0.52	10397275	Info	D030025P21Rik	RIKEN cDNA D030025P21 gene	100303738	NR_028577	Mm.479389
153	0.0001196	0.0003	297.38	152.05	1.96	10354649	Info	Pgap1	post-GPI attachment to proteins 1	241062	NM_001163314	Mm.103539	Glycosylphosphatidylinositol(GPI)-anchor biosynthesis, Metabolic pathways
154	0.0001243	0.00031	123.57	299.07	0.41	10594963	Info	Unc13c	unc-13 homolog C	208898	NM_001081153	Mm.41035
155	0.0001284	0.000318	495.66	246.51	2.01	10441565	Info	Rps6ka2	ribosomal protein S6 kinase, polypeptide 2	20112	NM_011299	Mm.268383	MAPKinase Signaling Pathway, Long-term potentiation, MAPK signaling pathway, mTOR signaling pathway, Neurotrophin signaling pathway, Oocyte meiosis, Progesterone-mediated oocyte maturation
156	0.0001306	0.000321	122.77	250.54	0.49	10600453	Info	Ikbkg	inhibitor of kappaB kinase gamma	16151	NM_001136067	Mm.12967	Acetylation and Deacetylation of RelA in The Nucleus, AKT Signaling Pathway, CD40L Signaling Pathway, Influence of Ras and Rho proteins on G1 to S Transition, NF-kB Signaling Pathway, TNF/Stress Related Signaling, TNFR2 Signaling Pathway, Toll-Like Receptor Pathway, Acute myeloid leukemia, Adipocytokine signaling pathway, Apoptosis, B cell receptor signaling pathway, Chagas disease (American tryp…
157	0.0001482	0.000362	305.53	719.98	0.42	10574220	Info	Cx3cl1	chemokine (C-X3-C motif) ligand 1	20312	NM_009142	Mm.103711	Chemokine signaling pathway, Cytokine-cytokine receptor interaction
158	0.0001536	0.000373	41.13	82.43	0.5	10380566	Info	Phospho1	phosphatase, orphan 1	237928	NM_153104	Mm.133075	Glycerophospholipid metabolism, Metabolic pathways
159	0.0001625	0.000392	189.82	383.67	0.49	10365559	Info	Igf1	insulin-like growth factor 1	16000	NM_001111274	Mm.268521	Control of skeletal myogenesis by HDAC & calcium/calmodulin-dependent kinase (CaMK), Erythrocyte Differentiation Pathway, IGF-1 Signaling Pathway, NFAT and Hypertrophy of the heart (Transcription in the broken heart), Regulation of BAD phosphorylation, Skeletal muscle hypertrophy is regulated via AKT/mTOR pathway, The IGF-1 Receptor and Longevity, Aldosterone-regulated sodium reabsorption, Dilate…
160	0.0001653	0.000397	22.84	8.4	2.72	10423049	Info	Prlr	prolactin receptor	19116	NM_011169	Mm.10516	Cytokine-cytokine receptor interaction, Jak-STAT signaling pathway, Neuroactive ligand-receptor interaction
161	0.0001747	0.000417	151.15	49.47	3.06	10569335	Info	H19	H19, imprinted maternally expressed transcript	14955	NR_130973	Mm.14802
162	0.0001906	0.000452	105.14	55.25	1.9	10424140	Info	Col14a1	collagen, type XIV, alpha 1	12818	NM_181277	Mm.297859	Protein digestion and absorption
163	0.0001951	0.00046	35.28	20.21	1.75	10503341	Info	Cdh17	cadherin 17	12557	NM_019753	Mm.33402
164	0.0002006	0.00047	48.91	115.61	0.42	10556297	Info	Adm	adrenomedullin	11535	NM_009627	Mm.1408
165	0.0002059	0.000479	971.7	509.05	1.91	10504775	Info	Col15a1	collagen, type XV, alpha 1	12819	NM_009928	Mm.233547	Protein digestion and absorption
166	0.0002104	0.000487	30.35	55.99	0.54	10370054	Info	Slc5a4b	solute carrier family 5 (neutral amino acid transporters, system A), member 4b	64454	NM_023219	Mm.155678
167	0.0002199	0.000506	86.53	189.62	0.46	10428453	Info	Csmd3	CUB and Sushi multiple domains 3	239420	NM_001081391	Mm.309363
168	0.0002287	0.000521	127.55	544.02	0.23	10376765	Info	Aldh3a1	aldehyde dehydrogenase family 3, subfamily A1	11670	NM_001112725	Mm.4257	Drug metabolism - cytochrome P450, Glycolysis / Gluconeogenesis, Histidine metabolism, Metabolic pathways, Metabolism of xenobiotics by cytochrome P450, Phenylalanine metabolism, Tyrosine metabolism
169	0.0002292	0.000521	626.18	304.68	2.06	10567995	Info	Nupr1	nuclear protein transcription regulator 1	56312	NM_019738	Mm.18742
170	0.0002379	0.000536	220.24	449.7	0.49	10474045	Info	Chst1	carbohydrate sulfotransferase 1	76969	NM_023850	Mm.38021	Glycosaminoglycan biosynthesis - keratan sulfate
171	0.0002405	0.000536	490.65	928	0.53	10428388	Info	Rspo2	R-spondin 2	239405	NM_172815	Mm.193274
172	0.0002407	0.000536	572.04	1421.3	0.4	10391052	Info	Krt14	keratin 14	16664	NM_001313956	Mm.439898
173	0.0002416	0.000536	652.2	218.1	2.99	10447056	Info	Qpct	glutaminyl-peptide cyclotransferase (glutaminyl cyclase)	70536	NM_001316729	Mm.293870
174	0.000261	0.000576	864.31	1736.05	0.5	10560174	Info	Selenow	selenoprotein W	20364	NM_009156	Mm.42829
175	0.0002646	0.000581	1233.99	521.28	2.37	10458247	Info	Lrrtm2	leucine rich repeat transmembrane neuronal 2	107065	NM_178005	Mm.39900
176	0.0002688	0.000584	89.12	202.46	0.44	10428513	Info	Csmd3	CUB and Sushi multiple domains 3	239420	NM_001081391	Mm.309363
177	0.000269	0.000584	103.02	186.55	0.55	10509568	Info	Camk2n1	calcium/calmodulin-dependent protein kinase II inhibitor 1	66259	NM_025451	Mm.41603
178	0.0002813	0.000607	76.67	24.41	3.14	10380285	Info	Tmem100	transmembrane protein 100	67888	NM_026433	Mm.212428
179	0.0003246	0.000696	219.68	122.24	1.8	10351551	Info	Adamts4	a disintegrin-like and metallopeptidase (reprolysin type) with thrombospondin type 1 motif, 4	240913	NM_172845	Mm.491147
180	0.0003431	0.000732	80.5	141.36	0.57	10531274	Info	Btc	betacellulin, epidermal growth factor family member	12223	NM_007568	Mm.2024	ErbB signaling pathway
181	0.0003892	0.000826	367.03	179.5	2.04	10371332	Info	Aldh1l2	aldehyde dehydrogenase 1 family, member L2	216188	NM_153543	Mm.263138	One carbon pool by folate
182	0.0003951	0.000834	753.57	386.59	1.95	10562761	Info	Clec11a	C-type lectin domain family 11, member a	20256	NM_009131	Mm.20428
183	0.0003996	0.000835	10.17	19.65	0.52	10594971	Info	Unc13c	unc-13 homolog C	208898	NM_001081153	Mm.41035
184	0.0004003	0.000835	75.2	40.33	1.86	10367772	Info	Samd5	sterile alpha motif domain containing 5	320825	NM_177271	Mm.101115
185	0.0004183	0.000868	172.84	91.03	1.9	10383025	Info	C1qtnf1	C1q and tumor necrosis factor related protein 1	56745	NM_001204129	Mm.23845
186	0.000455	0.000939	440.19	265.56	1.66	10524327	Info	Mn1	meningioma 1	433938	NM_001081235	Mm.332576
187	0.0004621	0.000949	10.44	19.88	0.53	10408572	Info
188	0.000478	0.000976	83.5	198.63	0.42	10538187	Info	Gpnmb	glycoprotein (transmembrane) nmb	93695	NM_053110	Mm.302602
189	0.0004875	0.00099	10.13	23.27	0.44	10519805	Info				NM_025759
190	0.0005101	0.00103	16.15	8.2	1.97	10455970	Info				XR_397994
191	0.0005129	0.00103	420.88	219.32	1.92	10381154	Info	Cnp	2',3'-cyclic nucleotide 3' phosphodiesterase	12799	NM_001146318	Mm.15711
192	0.0005327	0.00107	1465.29	685.17	2.14	10498018	Info	Pcdh18	protocadherin 18	73173	NM_130448	Mm.87246
193	0.0005452	0.00108	460.57	202.08	2.28	10381298	Info	Ramp2	receptor (calcitonin) activity modifying protein 2	54409	NM_019444	Mm.260698	Vascular smooth muscle contraction
194	0.00055	0.00109	87.63	45.71	1.92	10456018	Info	Arsi	arylsulfatase i	545260	NM_001038499	Mm.20147
195	0.0005583	0.00109	193.57	65.21	2.97	10559385	Info	Mrgprf	MAS-related GPR, member F	211577	NM_145379	Mm.215151
196	0.0005586	0.00109	175.92	60.51	2.91	10519998	Info	Lrrc17	leucine rich repeat containing 17	74511	NM_028977	Mm.439963
197	0.0005756	0.00112	98.96	191.76	0.52	10429491	Info	Arc	activity regulated cytoskeletal-associated protein	11838	NM_001276684	Mm.491310
198	0.0005833	0.00113	92.81	188.77	0.49	10436500	Info	Gbe1	glucan (1,4-alpha-), branching enzyme 1	74185	NM_028803	Mm.396102	Metabolic pathways, Starch and sucrose metabolism
199	0.0006186	0.00119	120.65	242.71	0.5	10492448	Info	Ptx3	pentraxin related gene	19288	NM_008987	Mm.276776
200	0.0006549	0.00126	1082.87	2636.44	0.41	10438753	Info	P3h2	prolyl 3-hydroxylase 2	210530	NM_173379	Mm.326869
201	0.0007503	0.00143	147.88	74.31	1.99	10552462	Info	Klk14	kallikrein related-peptidase 14	317653	NM_174866	Mm.247377
202	0.0007513	0.00143	117.77	61.58	1.91	10525989	Info	Adgrd1	adhesion G protein-coupled receptor D1	243277	NM_001081342	Mm.440501
203	0.0007536	0.00143	145.4	74.86	1.94	10454077	Info	Taf4b	TATA-box binding protein associated factor 4b	72504	NM_001100449	Mm.312233	Basal transcription factors, Huntington's disease
204	0.0007594	0.00143	65.84	34.91	1.89	10599463	Info	Xpnpep2	X-prolyl aminopeptidase (aminopeptidase P) 2, membrane-bound	170745	NM_001289729	Mm.129279	Protein digestion and absorption
205	0.00082	0.00154	78.87	25.8	3.06	10379190	Info	Vtn	vitronectin	22370	NM_011707	Mm.3667	ECM-receptor interaction, Focal adhesion
206	0.0008287	0.00154	598.98	255.52	2.34	10364149	Info	S100b	S100 protein, beta polypeptide, neural	20203	NM_009115	Mm.235998
207	0.0008441	0.00157	399.09	156.8	2.55	10466800	Info	Pgm5	phosphoglucomutase 5	226041	NM_175013	Mm.105222
208	0.000852	0.00157	85.47	154.84	0.55	10519747	Info	Sema3e	sema domain, immunoglobulin domain (Ig), short basic domain, secreted, (semaphorin) 3E	20349	NM_011348	Mm.134093	Axon guidance
209	0.0010644	0.00195	23.2	53.37	0.43	10399046	Info	Vipr2	vasoactive intestinal peptide receptor 2	22355	NM_009511	Mm.395245	Neuropeptides VIP and PACAP inhibit the apoptosis of activated T cells, Neuroactive ligand-receptor interaction
210	0.0010668	0.00195	192.46	99.05	1.94	10572647	Info	Slc27a1	solute carrier family 27 (fatty acid transporter), member 1	26457	NM_011977	Mm.38165	PPAR signaling pathway
211	0.0011032	0.00201	511.12	856.02	0.6	10501222	Info	Gstm2	glutathione S-transferase, mu 2	14863	NM_008183	Mm.440086	Drug metabolism - cytochrome P450, Glutathione metabolism, Metabolism of xenobiotics by cytochrome P450
212	0.0011634	0.00211	73.68	180.51	0.41	10445293	Info	Pla2g7	phospholipase A2, group VII (platelet-activating factor acetylhydrolase, plasma)	27226	NM_013737	Mm.9277	Ether lipid metabolism, Metabolic pathways
213	0.001176	0.00212	87.1	33.39	2.61	10417713	Info	Rarb	retinoic acid receptor, beta	218772	NM_001289760	Mm.259318	Nuclear Receptors in Lipid Metabolism and Toxicity, Non-small cell lung cancer, Pathways in cancer, Small cell lung cancer
214	0.0011806	0.00212	54.01	31.56	1.71	10393904	Info	Notum	notum palmitoleoyl-protein carboxylesterase	77583	NM_175263	Mm.32839
215	0.0011975	0.00214	394.58	212.77	1.85	10393887	Info	Pycr1	pyrroline-5-carboxylate reductase 1	209027	NM_144795	Mm.127731	Arginine and proline metabolism, Metabolic pathways
216	0.0012025	0.00214	164.93	91.16	1.81	10385776	Info	Tcf7	transcription factor 7, T cell specific	21414	NM_001313981	Mm.31630	Acute myeloid leukemia, Adherens junction, Arrhythmogenic right ventricular cardiomyopathy (ARVC), Basal cell carcinoma, Colorectal cancer, Endometrial cancer, Melanogenesis, Pathways in cancer, Prostate cancer, Thyroid cancer, Wnt signaling pathway
217	0.001269	0.00225	64.82	145.28	0.45	10428522	Info	Csmd3	CUB and Sushi multiple domains 3	239420	NM_001081391	Mm.309363
218	0.0013072	0.0023	77.03	42.46	1.81	10568536	Info	Cpxm2	carboxypeptidase X 2 (M14 family)	55987	NM_018867	Mm.471654
219	0.0013352	0.00234	78.78	158.27	0.5	10413813	Info	Galnt15	polypeptide N-acetylgalactosaminyltransferase 15	78754	NM_030166	Mm.40681	Metabolic pathways, Mucin type O-Glycan biosynthesis
220	0.0013589	0.00237	23.83	55.69	0.43	10514491	Info	Cyp2j12	cytochrome P450, family 2, subfamily j, polypeptide 12	242546	NM_001100182	Mm.302562
221	0.001436	0.0025	232.83	138.48	1.68	10494262	Info	Ctsk	cathepsin K	13038	NM_007802	Mm.272085	Lysosome, Osteoclast differentiation, Rheumatoid arthritis, Toll-like receptor signaling pathway
222	0.0014768	0.00255	93.89	43.06	2.18	10445241	Info	Tnfrsf21	tumor necrosis factor receptor superfamily, member 21	94185	NM_178589	Mm.200792	Cytokine-cytokine receptor interaction
223	0.0015474	0.00266	26.2	62.03	0.42	10498024	Info	Slc7a11	solute carrier family 7 (cationic amino acid transporter, y+ system), member 11	26570	NM_011990	Mm.260988
224	0.0015606	0.00268	11.32	23.99	0.47	10528177	Info				NM_198666
225	0.0016749	0.00286	89.43	173.65	0.51	10429500	Info	Slurp1	secreted Ly6/Plaur domain containing 1	57277	NM_020519	Mm.27630
226	0.0016869	0.00287	66.85	143.11	0.47	10428517	Info	Csmd3	CUB and Sushi multiple domains 3	239420	NM_001081391	Mm.309363
227	0.0017197	0.00291	85.36	166.33	0.51	10585282	Info	Gm32819	predicted gene, 32819	102635498	XR_379375	Mm.134992
228	0.001786	0.00301	38.73	15.53	2.49	10466624	Info	Aldh1a7	aldehyde dehydrogenase family 1, subfamily A7	26358	NM_011921	Mm.14609
229	0.0019768	0.00331	397.61	205.31	1.94	10595718	Info	Chst2	carbohydrate sulfotransferase 2	54371	NM_018763	Mm.212446	Glycosaminoglycan biosynthesis - keratan sulfate
230	0.0020021	0.00334	71.91	125.74	0.57	10558535	Info	Adgra1	adhesion G protein-coupled receptor A1	52389	NM_177469	Mm.39863
231	0.0020575	0.00342	153.56	399.19	0.38	10483626	Info	Dlx2	distal-less homeobox 2	13392	NM_010054	Mm.3896
232	0.0021889	0.00362	33.66	69.64	0.48	10399555	Info	Kcnf1	potassium voltage-gated channel, subfamily F, member 1	382571	NM_201531	Mm.40173
233	0.0022355	0.00368	88.38	209.53	0.42	10547740	Info	C1s1	complement component 1, s subcomponent 1	50908	NM_001097617	Mm.219527
234	0.0023712	0.00389	113.03	209.11	0.54	10349771	Info
235	0.0024061	0.00392	901.63	504.66	1.79	10403743	Info	Inhba	inhibin beta-A	16323	NM_008380	Mm.8042	Cytokine-cytokine receptor interaction, TGF-beta signaling pathway
236	0.0024117	0.00392	574.8	331.01	1.74	10558439	Info				NM_016966
237	0.002466	0.004	89.21	178.58	0.5	10548565	Info	Magohb	mago homolog B, exon junction complex core component	66441	NM_025564	Mm.46623	mRNA surveillance pathway, RNA transport, Spliceosome
238	0.0025504	0.00411	76.86	31.12	2.47	10398075	Info	Serpina3n	serine (or cysteine) peptidase inhibitor, clade A, member 3N	20716	NM_009252	Mm.482074
239	0.0027128	0.00436	431.22	101.91	4.23	10395389	Info	Sostdc1	sclerostin domain containing 1	66042	NM_025312	Mm.43375
240	0.0028506	0.00456	210.98	128.21	1.65	10447006	Info	Vit	vitrin	74199	NM_001197028	Mm.292983
241	0.0030144	0.0048	653.32	1101.81	0.59	10460666	Info	Ltbp3	latent transforming growth factor beta binding protein 3	16998	NM_008520	Mm.182396
242	0.0030497	0.00484	279.48	157.77	1.77	10500529	Info	Phgdh	3-phosphoglycerate dehydrogenase	236539	NM_016966	Mm.16898	Glycine, serine and threonine metabolism, Metabolic pathways
243	0.0030838	0.00487	71.96	141.96	0.51	10516484	Info	Gjb3	gap junction protein, beta 3	14620	NM_001160012	Mm.90003
244	0.0031301	0.00493	140.35	268.19	0.52	10389505	Info	Gm9975	predicted gene 9975	327988	BC096608	Mm.347746
245	0.0031738	0.00497	519.95	190.07	2.74	10588037	Info	Rbp1	retinol binding protein 1, cellular	19659	NM_011254	Mm.279741
246	0.0033286	0.00514	505.22	767.67	0.66	10425808	Info	Tspo	translocator protein	12257	NM_009775	Mm.1508	Neuroactive ligand-receptor interaction
247	0.0033322	0.00514	2118.83	899.51	2.36	10419034	Info	2610528A11Rik	RIKEN cDNA 2610528A11 gene	70045	NM_001206684	Mm.271619
248	0.0033335	0.00514	64.47	133.2	0.48	10403291	Info	Akr1c14	aldo-keto reductase family 1, member C14	105387	NM_134072	Mm.26838
249	0.0033358	0.00514	50.67	91.71	0.55	10428511	Info	Csmd3	CUB and Sushi multiple domains 3	239420	NM_001081391	Mm.309363
250	0.0034881	0.00534	42.78	131.7	0.32	10365286	Info	Eid3	EP300 interacting inhibitor of differentiation 3	66341	NM_025499	Mm.443284
251	0.0034898	0.00534	490.43	743.85	0.66	10497752	Info	Carhsp1	calcium regulated heat stable protein 1	52502	NM_025821	Mm.142095
252	0.0035332	0.00536	132.39	223.84	0.59	10430245	Info	Myh9	myosin, heavy polypeptide 9, non-muscle	17886	BC056623	Mm.29677	Regulation of actin cytoskeleton, Tight junction, Viral myocarditis
253	0.0035338	0.00536	1390.71	2378.18	0.58	10588899	Info	Gpx1	glutathione peroxidase 1	14775	NM_008160	Mm.1090	Free Radical Induced Apoptosis, Amyotrophic lateral sclerosis (ALS), Arachidonic acid metabolism, Glutathione metabolism, Huntington's disease
254	0.0039672	0.006	204.25	332.68	0.61	10607467	Info	Sat1	spermidine/spermine N1-acetyl transferase 1	20229	NM_001291865	Mm.2734	Arginine and proline metabolism, Metabolic pathways
255	0.0040304	0.00607	319.11	542.59	0.59	10377938	Info	Eno3	enolase 3, beta muscle	13808	NM_001136062	Mm.251322	Glycolysis / Gluconeogenesis, Metabolic pathways, RNA degradation
256	0.0041194	0.00618	226.16	486.88	0.46	10472809	Info	Dlx1	distal-less homeobox 1	13390	NM_010053	Mm.475101
257	0.0041964	0.00627	279.4	490.48	0.57	10346374	Info	Aox1	aldehyde oxidase 1	11761	NM_009676	Mm.26787	Drug metabolism - cytochrome P450, Metabolic pathways, Nicotinate and nicotinamide metabolism, Tryptophan metabolism, Tyrosine metabolism, Valine, leucine and isoleucine degradation, Vitamin B6 metabolism
258	0.0044412	0.00661	47.23	27.65	1.71	10493114	Info	Nes	nestin	18008	NM_016701	Mm.331129
259	0.0054941	0.00815	53.51	114.75	0.47	10428515	Info	Csmd3	CUB and Sushi multiple domains 3	239420	NM_001081391	Mm.309363
260	0.0056036	0.00828	74.75	44.59	1.68	10594199	Info	Thsd4	thrombospondin, type I, domain containing 4	207596	NM_001040426	Mm.28791
261	0.0056323	0.00829	180.15	76.97	2.34	10543939	Info	Fam180a	family with sequence similarity 180, member A	208164	NM_173375	Mm.257766
262	0.005656	0.00829	30.86	51.24	0.6	10552064	Info	Krtdap	keratinocyte differentiation associated protein	64661	NM_001033131	Mm.268157
263	0.0059453	0.00868	125.01	229.74	0.54	10423505	Info	Cmbl	carboxymethylenebutenolidase-like (Pseudomonas)	69574	NM_181588	Mm.28108	Metabolic pathways
264	0.0061202	0.0089	30.51	68.92	0.44	10428509	Info	Csmd3	CUB and Sushi multiple domains 3	239420	NM_001081391	Mm.309363
265	0.0061969	0.00898	34.95	16.07	2.18	10445251	Info	Adgrf1	adhesion G protein-coupled receptor F1	77596	NM_133776	Mm.159950
266	0.0062385	0.00901	345.27	702.61	0.49	10452815	Info	Xdh	xanthine dehydrogenase	22436	NM_011723	Mm.11223	Free Radical Induced Apoptosis, Caffeine metabolism, Drug metabolism - other enzymes, Metabolic pathways, Peroxisome, Purine metabolism
267	0.0064272	0.00924	660.12	358.76	1.84	10425287	Info	Kdelr3	KDEL (Lys-Asp-Glu-Leu) endoplasmic reticulum protein retention receptor 3	105785	NM_134090	Mm.298199	Vibrio cholerae infection
268	0.0064774	0.00928	74.05	116.9	0.63	10409876	Info	Ctla2a	cytotoxic T lymphocyte-associated protein 2 alpha	13024	NM_001145799	Mm.482089
269	0.0069335	0.0099	470.69	297.65	1.58	10545135	Info	Il12rb2	interleukin 12 receptor, beta 2	16162	NM_001311141	Mm.188337	IL12 and Stat4 Dependent Signaling Pathway in Th1 Development, NO2-dependent IL 12 Pathway in NK cells, Selective expression of chemokine receptors during T-cell polarization, Th1/Th2 Differentiation, Cytokine-cytokine receptor interaction, Jak-STAT signaling pathway
270	0.0069776	0.00992	676.52	383.12	1.77	10388488	Info	Rflnb	refilin B	76566	NM_029658	Mm.34131
271	0.0078462	0.0111	476.9	288.57	1.65	10549222	Info	Bcat1	branched chain aminotransferase 1, cytosolic	12035	NM_001024468	Mm.4606	Metabolic pathways, Pantothenate and CoA biosynthesis, Valine, leucine and isoleucine biosynthesis, Valine, leucine and isoleucine degradation
272	0.0096075	0.0136	110.38	63.67	1.73	10484205	Info	Ccdc141	coiled-coil domain containing 141	545428	NM_001025576	Mm.26579
273	0.010937	0.0154	43.34	67.99	0.64	10454828	Info	Pnet-ps	prenatal ethanol induced mRNA, pseudogene	448986	AY223547	Mm.215034
274	0.0112663	0.0158	177.6	101.06	1.76	10512022	Info	Mob3b	MOB kinase activator 3B	214944	NM_178061	Mm.32968
275	0.0113535	0.0159	267.17	107.29	2.49	10390175	Info	Ngfr	nerve growth factor receptor (TNFR superfamily, member 16)	18053	NM_033217	Mm.283893	Erk1/Erk2 Mapk Signaling pathway, Nerve growth factor pathway (NGF), Phosphorylation of MEK1 by cdk5/p35 down regulates the MAP kinase pathway, Cytokine-cytokine receptor interaction, Neurotrophin signaling pathway
276	0.0121769	0.0169	429.36	704.25	0.61	10402783	Info	Ahnak2	AHNAK nucleoprotein 2	100041194	XM_006516459	Mm.313169
277	0.0127029	0.0175	221.17	131.19	1.69	10601537	Info
278	0.0127789	0.0176	1498.84	960.4	1.56	10412921	Info	Nid2	nidogen 2	18074	NM_008695	Mm.20348
279	0.0133055	0.0182	72.85	162.09	0.45	10502791	Info	Ifi44	interferon-induced protein 44	99899	NM_133871	Mm.30756
280	0.0143677	0.0196	230.79	152.03	1.52	10554655	Info	Mex3b	mex3 RNA binding family member B	108797	NM_175366	Mm.306789
281	0.0147895	0.0201	14.04	24.69	0.57	10397153	Info	Acot4	acyl-CoA thioesterase 4	171282	NM_134247	Mm.482217	Biosynthesis of unsaturated fatty acids
282	0.0152089	0.0205	60.56	139.5	0.43	10472538	Info	Dhrs9	dehydrogenase/reductase (SDR family) member 9	241452	NM_175512	Mm.211655	Metabolic pathways, Retinol metabolism
283	0.0161945	0.0217	33.5	50.47	0.66	10467173	Info	Mir107	microRNA 107	723826	NR_029783
284	0.0164119	0.0219	522.09	797.1	0.65	10582562	Info
285	0.0164165	0.0219	331.71	499.9	0.66	10582229	Info	Fbxo31	F-box protein 31	76454	NM_133765	Mm.24829
286	0.0166037	0.022	1902.25	1216.42	1.56	10548879	Info	Mgp	matrix Gla protein	17313	NM_008597	Mm.243085
287	0.0167386	0.0221	84.83	54.01	1.57	10565152	Info	Homer2	homer scaffolding protein 2	26557	NM_001164086	Mm.228
288	0.0171801	0.0226	133.95	82.97	1.61	10464448	Info	Gm6020	predicted gene 6020	547091	AB010317
289	0.0177113	0.0232	43.26	65.86	0.66	10375443	Info	Havcr2	hepatitis A virus cellular receptor 2	171285	NM_134250	Mm.72168
290	0.0196997	0.0257	15.79	28.41	0.56	10436972	Info				XR_883272
291	0.0225245	0.0293	273.87	179.41	1.53	10512024	Info	Mob3b	MOB kinase activator 3B	214944	NM_178061	Mm.32968
292	0.0246134	0.0319	897.81	561.78	1.6	10575497	Info	Mtss2	MTSS I-BAR domain containing 2	244654	NM_001310591	Mm.490385
293	0.0250141	0.0323	82.66	47.83	1.73	10412298	Info	Itga1	integrin alpha 1	109700	NM_001033228	Mm.317280	Agrin in Postsynaptic Differentiation, B Cell Survival Pathway, Eph Kinases and ephrins support platelet aggregation, Erk and PI-3 Kinase Are Necessary for Collagen Binding in Corneal Epithelia, Integrin Signaling Pathway, mCalpain and friends in Cell motility, Signaling of Hepatocyte Growth Factor Receptor, uCalpain and friends in Cell spread, Arrhythmogenic right ventricular cardiomyopathy (ARV…
294	0.025324	0.0326	141.34	255.99	0.55	10424691	Info	Ly6f	lymphocyte antigen 6 complex, locus F	17071	NM_008530	Mm.377095
295	0.0277065	0.0356	158.89	257.04	0.62	10543785	Info	Lncpint	long non-protein coding RNA, Trp53 induced transcript	232685	NR_110469	Mm.443019
296	0.0284147	0.0364	31.88	49.43	0.64	10520445	Info	Dnajb6	DnaJ heat shock protein family (Hsp40) member B6	23950	NM_001037940	Mm.290110	Prion Pathway
297	0.0288904	0.0369	23.27	41.51	0.56	10479975	Info
298	0.0357899	0.0452	73.06	32.21	2.27	10502081	Info	Enpep	glutamyl aminopeptidase	13809	NM_007934	Mm.1193	Renin-angiotensin system
299	0.038015	0.0479	40.29	66.79	0.6	10557853	Info	B230325K18Rik	RIKEN cDNA B230325K18 gene	319527	BC094563	Mm.32145
300	0.0385166	0.0483	26.26	48.71	0.54	10583203	Info	Phxr4	per-hexamer repeat gene 4	18689	NR_028271	Mm.41972
301	0.0424194	0.0529	59.14	37.92	1.56	10502766	Info	Adgrl2	adhesion G protein-coupled receptor L2	99633	NM_001081298	Mm.9776
302	0.0471682	0.0586	74.67	118.76	0.63	10446965	Info	Rasgrp3	RAS, guanyl releasing protein 3	240168	NM_001166493	Mm.329203	B cell receptor signaling pathway, MAPK signaling pathway
303	0.0475457	0.0589	83.9	128.9	0.65	10430929	Info	Tbrg3	transforming growth factor beta regulated gene 3	21378	NR_027799	Mm.417272
304	0.0489674	0.0603	27.75	15.5	1.79	10354647	Info	Pgap1	post-GPI attachment to proteins 1	241062	NM_001163314	Mm.103539	Glycosylphosphatidylinositol(GPI)-anchor biosynthesis, Metabolic pathways
The genes in the above table were saved as a list of genes along with their p-values and fold changes into a text file, BRBArrayToolsOutputForIPA.txt. This text file could be directly loaded into the Ingenuity IPA tool, and you could find the file here . Error: Ingenuity output file could not be created. Error in round(CFC, digits = 3) : non-numeric argument to mathematical function
View expression of significant genes
View clustered heatmap of significant genes
View dynamic volcano plot of significant genes
Filtering parameters:
R version 4.0.2 (2020-06-22)
Name of the project file: Project.xlsx
Time of the analysis: Wed Jun 24 16:12:16 2020
BRB-ArrayTools Version: 4.6.0 - Stable (October 2018)
Project annotated by Bioconductor (www.bioconductor.org) annotation package mogene10sttranscriptcluster.db(Version:8.7.0) on Wed Jun 24 16:09:29 2020
Spot Filters: OFF
Average the replicate spots within an array: OFF
Normalization: OFF
Exclude a gene under any of the following conditions:
Less than 20 % of expression data have at least a 1.5 -fold change in either direction from gene's median value
Percent of data missing or filtered out exceeds 50 %
Gene Subsets: OFF

## Sheet: DE_Genes
Parametric p-value	FDR	Geom mean of intensities in class Veh	Geom mean of intensities in class Vib	Fold-change Veh vs Vib	Fold-change Vib vs Veh	ProbeSet	Symbol	Name	mRna - Description	EntrezID	Accession	UGCluster	DefinedGenelist
2e-07	6.98e-06	44.99	738.95	0.061	16.3934	10528794			ensembl_havana_transcript:novel chromosome:GRCm38:5:26017278:26022916:-1 gene:ENSMUSG00000067700 gene_biotype:protein_coding transcript_biotype:protein_coding		NM_001281525
< 1e-07	< 1e-07	56.47	754.07	0.075	13.3333	10528810			Mus musculus predicted gene 10471 (Gm10471), mRNA.		NM_001177579
< 1e-07	< 1e-07	47.97	546.1	0.088	11.3636	10528804			Mus musculus predicted gene 10220 (Gm10220), mRNA.		XM_011249802
< 1e-07	< 1e-07	49.98	565.35	0.088	11.3636	10528815			Mus musculus predicted gene 10220 (Gm10220), mRNA.		NM_207657
< 1e-07	< 1e-07	37.42	379.75	0.099	10.101	10528821			Mus musculus predicted gene 10220 (Gm10220), mRNA.		NM_001134299
5.9e-06	4.43e-05	25.08	231.4	0.11	9.09091	10587323			Mus musculus predicted gene 10639 (Gm10639), mRNA.		NM_008181
3.3e-06	3.33e-05	48.26	413.06	0.12	8.33333	10548573	Styk1	serine/threonine/tyrosine kinase 1	Mus musculus serine/threonine/tyrosine kinase 1 (Styk1), mRNA.	243659	NM_172891	Mm.20114
1.27e-05	7.45e-05	26.68	215.97	0.12	8.33333	10587331			Mus musculus predicted gene 10639 (Gm10639), mRNA.		NM_001243092
1e-06	2.35e-05	146.87	1047.02	0.14	7.14286	10587315	Gsta4	glutathione S-transferase, alpha 4	Mus musculus glutathione S-transferase, alpha 4 (Gsta4), mRNA.	14860	NM_010357	Mm.2662	Drug metabolism - cytochrome P450, Glutathione metabolism, Metabolism of xenobiotics by cytochrome P450
1.1e-06	2.35e-05	369.55	2371.28	0.16	6.25	10581538	Nqo1	NAD(P)H dehydrogenase, quinone 1	Mus musculus NAD(P)H dehydrogenase, quinone 1 (Nqo1), mRNA.	18104	NM_008706	Mm.252
2.44e-05	0.000109	51.22	295.67	0.17	5.88235	10434698	Fetub	fetuin beta	Mus musculus fetuin beta (Fetub), transcript variant 2, mRNA.	59083	NM_001083904	Mm.28461
5.8e-06	4.43e-05	25.26	142.9	0.18	5.55556	10542470	Mgst1	microsomal glutathione S-transferase 1	Mus musculus microsomal glutathione S-transferase 1 (Mgst1), mRNA.	56615	NM_019946	Mm.14796	Drug metabolism - cytochrome P450, Glutathione metabolism, Metabolism of xenobiotics by cytochrome P450
< 1e-07	4.8e-06	231.7	1258.9	0.18	5.55556	10543017	Pdk4	pyruvate dehydrogenase kinase, isoenzyme 4	Mus musculus pyruvate dehydrogenase kinase, isoenzyme 4 (Pdk4), mRNA.	27273	NM_013743	Mm.235547
5.73e-05	0.000172	16.12	75.21	0.21	4.7619	10462565	Lipn	lipase, family member N	Mus musculus lipase, family member N (Lipn), mRNA.	70166	NM_027340	Mm.75602
1.4e-06	2.4e-05	173.95	830.31	0.21	4.7619	10556302	Ampd3	adenosine monophosphate deaminase 3	Mus musculus adenosine monophosphate deaminase 3 (Ampd3), transcript variant 2, mRNA.	11717	NM_001276301	Mm.3238	Metabolic pathways, Purine metabolism
2.9e-06	3.09e-05	18.61	90.13	0.21	4.7619	10580663	Ces1f	carboxylesterase 1F	Mus musculus carboxylesterase 1F (Ces1f), mRNA.	234564	NM_144930	Mm.29110
< 1e-07	4.8e-06	226.71	1045.94	0.22	4.54545	10404439	Serpinb9b	serine (or cysteine) peptidase inhibitor, clade B, member 9b	Mus musculus serine (or cysteine) peptidase inhibitor, clade B, member 9b (Serpinb9b), mRNA.	20706	NM_011452	Mm.45371
0.0002287	0.000521	127.55	544.02	0.23	4.34783	10376765	Aldh3a1	aldehyde dehydrogenase family 3, subfamily A1	Mus musculus aldehyde dehydrogenase family 3, subfamily A1 (Aldh3a1), transcript variant 2, mRNA.	11670	NM_001112725	Mm.4257	Drug metabolism - cytochrome P450, Glycolysis / Gluconeogenesis, Histidine metabolism, Metabolic pathways, Metabolism of xenobiotics by cytochrome P450, Phenylalanine metabolism, Tyrosine metabolism
2.49e-05	0.000109	33.26	143.68	0.23	4.34783	10595148			Mus musculus predicted gene 10639 (Gm10639), mRNA.		NM_008182
9.8e-06	6.38e-05	115.16	474.59	0.24	4.16667	10436978	Cbr3	carbonyl reductase 3	Mus musculus carbonyl reductase 3 (Cbr3), mRNA.	109857	NM_173047	Mm.4512	Arachidonic acid metabolism, Metabolic pathways
3.49e-05	0.00013	28.17	118.76	0.24	4.16667	10587339			Mus musculus predicted gene 10639 (Gm10639), mRNA.		NM_001122660
2e-07	6.98e-06	22.14	89.07	0.25	4	10354374	Slc40a1	solute carrier family 40 (iron-regulated transporter), member 1	Mus musculus solute carrier family 40 (iron-regulated transporter), member 1 (Slc40a1), mRNA.	53945	NM_016917	Mm.28756
2.2e-06	2.79e-05	180.97	733.42	0.25	4	10477061	Srxn1	sulfiredoxin 1 homolog (S. cerevisiae)	Mus musculus sulfiredoxin 1 homolog (S. cerevisiae) (Srxn1), mRNA.	76650	NM_029688	Mm.218639
5e-07	1.37e-05	478.83	1896.57	0.25	4	10587266	Gclc	glutamate-cysteine ligase, catalytic subunit	Mus musculus glutamate-cysteine ligase, catalytic subunit (Gclc), mRNA.	14629	NM_010295	Mm.89888	Glutathione metabolism, Metabolic pathways
1.5e-06	2.4e-05	47.3	183.73	0.26	3.84615	10348354	Ugt1a2		Mus musculus UDP glucuronosyltransferase 1 family, polypeptide A2 (Ugt1a2), mRNA.		NM_013701
6e-06	4.43e-05	50.03	193.45	0.26	3.84615	10364134	Slc5a4a	solute carrier family 5, member 4a	Mus musculus solute carrier family 5, member 4a (Slc5a4a), mRNA.	64452	NM_133184	Mm.154797
2.55e-05	0.000109	20.9	81.67	0.26	3.84615	10461735	Glyat	glycine-N-acyltransferase	Mus musculus glycine-N-acyltransferase (Glyat), mRNA.	107146	NM_145935	Mm.39974
2e-06	2.74e-05	1209.07	4431.66	0.27	3.7037	10501229	Gstm1	glutathione S-transferase, mu 1	Mus musculus glutathione S-transferase, mu 1 (Gstm1), mRNA.	14862	NM_010358	Mm.37199	Drug metabolism - cytochrome P450, Glutathione metabolism, Metabolism of xenobiotics by cytochrome P450
1.5e-06	2.4e-05	104.39	370.69	0.28	3.57143	10346882	Adam23	a disintegrin and metallopeptidase domain 23	Mus musculus a disintegrin and metallopeptidase domain 23 (Adam23), transcript variant 1, mRNA.	23792	NM_011780	Mm.124892
1.18e-05	7.08e-05	471.82	1608.53	0.29	3.44828	10518570	Pgd	phosphogluconate dehydrogenase	Mus musculus phosphogluconate dehydrogenase (Pgd), mRNA.	110208	NM_001081274	Mm.252080	Glutathione metabolism, Metabolic pathways, Pentose phosphate pathway
0.0001008	0.000258	113.6	381.96	0.3	3.33333	10460585	Fosl1	fos-like antigen 1	Mus musculus fos-like antigen 1 (Fosl1), mRNA.	14283	NM_010235	Mm.6215	Osteoclast differentiation, Wnt signaling pathway
3.46e-05	0.00013	579.82	1941.76	0.3	3.33333	10496425	Adh7	alcohol dehydrogenase 7 (class IV), mu or sigma polypeptide	Mus musculus alcohol dehydrogenase 7 (class IV), mu or sigma polypeptide (Adh7), mRNA.	11529	NM_009626	Mm.8473	Drug metabolism - cytochrome P450, Fatty acid degradation, Glycolysis / Gluconeogenesis, Metabolic pathways, Metabolism of xenobiotics by cytochrome P450, Retinol metabolism, Tyrosine metabolism
3.16e-05	0.000125	111.06	359.48	0.31	3.22581	10509163			Mus musculus inhibitor of DNA binding 3 (Id3), mRNA.		NM_008321
2.4e-06	2.79e-05	42.8	133.17	0.32	3.125	10359908	Rgs4	regulator of G-protein signaling 4	Mus musculus regulator of G-protein signaling 4 (Rgs4), mRNA.	19736	NM_009062	Mm.41642
0.0034881	0.00534	42.78	131.7	0.32	3.125	10365286	Eid3	EP300 interacting inhibitor of differentiation 3	Mus musculus EP300 interacting inhibitor of differentiation 3 (Eid3), mRNA.	66341	NM_025499	Mm.443284
1.92e-05	9.45e-05	752.09	2292.65	0.33	3.0303	10350516	Ptgs2	prostaglandin-endoperoxide synthase 2	Mus musculus prostaglandin-endoperoxide synthase 2 (Ptgs2), mRNA.	19225	NM_011198	Mm.292547	Eicosanoid Metabolism, Mechanism of Acetaminophen Activity and Toxicity, Arachidonic acid metabolism, Leishmaniasis, Metabolic pathways, Pathways in cancer, Small cell lung cancer, VEGF signaling pathway
3.7e-06	3.55e-05	95.03	291.49	0.33	3.0303	10409261	Diras2	DIRAS family, GTP-binding RAS-like 2	Mus musculus DIRAS family, GTP-binding RAS-like 2 (Diras2), mRNA.	68203	NM_001024474	Mm.29362
1.7e-06	2.61e-05	111.58	336.51	0.33	3.0303	10468722	Gfra1	glial cell line derived neurotrophic factor family receptor alpha 1	Mus musculus glial cell line derived neurotrophic factor family receptor alpha 1 (Gfra1), transcript variant 3, mRNA.	14585	NM_001285457	Mm.88367
9.16e-05	0.000243	414.81	1239.84	0.33	3.0303	10551347	Blvrb	biliverdin reductase B (flavin reductase (NADPH))	Mus musculus biliverdin reductase B (flavin reductase (NADPH)) (Blvrb), transcript variant 2, mRNA.	233016	NM_001290525	Mm.24021	Porphyrin and chlorophyll metabolism
< 1e-07	< 1e-07	187.78	546.25	0.34	2.94118	10422518	Tmtc4	transmembrane and tetratricopeptide repeat containing 4	Mus musculus transmembrane and tetratricopeptide repeat containing 4 (Tmtc4), mRNA.	70551	NM_028651	Mm.271988
2.8e-06	3.07e-05	376.52	1066.6	0.35	2.85714	10507500	Slc6a9	solute carrier family 6 (neurotransmitter transporter, glycine), member 9	Mus musculus solute carrier family 6 (neurotransmitter transporter, glycine), member 9 (Slc6a9), mRNA.	14664	NM_008135	Mm.244549
7.42e-05	0.000206	62.92	170.59	0.37	2.7027	10411235	Iqgap2	IQ motif containing GTPase activating protein 2	Mus musculus IQ motif containing GTPase activating protein 2 (Iqgap2), mRNA.	544963	NM_027711	Mm.38878	Regulation of actin cytoskeleton
4.67e-05	0.000155	43.58	117.47	0.37	2.7027	10517967	Fblim1	filamin binding LIM protein 1	Mus musculus filamin binding LIM protein 1 (Fblim1), transcript variant 1, mRNA.	74202	NM_001163256	Mm.490327
4.9e-06	4.09e-05	83.75	222.47	0.38	2.63158	10362511	Gstm3	glutathione S-transferase, mu 3	Mus musculus glutathione S-transferase, mu 3 (Gstm3), mRNA.	14864	NM_010359	Mm.440885	Drug metabolism - cytochrome P450, Glutathione metabolism, Metabolism of xenobiotics by cytochrome P450
3.7e-06	3.55e-05	711.22	1860.01	0.38	2.63158	10365260	Txnrd1	thioredoxin reductase 1	Mus musculus thioredoxin reductase 1 (Txnrd1), transcript variant 2, mRNA.	50493	NM_001042513	Mm.210155	Pyrimidine metabolism, Selenocompound metabolism
1.83e-05	9.25e-05	712.67	1858.29	0.38	2.63158	10417273	Esd	esterase D/formylglutathione hydrolase	havana:known chromosome:GRCm38:14:5738334:5739177:1 gene:ENSMUSG00000091044 gene_biotype:pseudogene transcript_biotype:processed_pseudogene	13885	NM_001285423	Mm.38055
0.0020575	0.00342	153.56	399.19	0.38	2.63158	10483626	Dlx2	distal-less homeobox 2	Mus musculus distal-less homeobox 2 (Dlx2), mRNA.	13392	NM_010054	Mm.3896
2.42e-05	0.000109	77.54	205.12	0.38	2.63158	10523021	Slc4a4	solute carrier family 4 (anion exchanger), member 4	Mus musculus solute carrier family 4 (anion exchanger), member 4 (Slc4a4), transcript variant 2, mRNA.	54403	NM_001136260	Mm.41044	Bile secretion, Pancreatic secretion, Proximal tubule bicarbonate reclamation
3e-06	3.11e-05	45.63	118.45	0.39	2.5641	10428407	Tmem74	transmembrane protein 74	Mus musculus transmembrane protein 74 (Tmem74), mRNA.	239408	NM_175502	Mm.41219
5.29e-05	0.000169	1785.04	4565.98	0.39	2.5641	10475643	Fgf7	fibroblast growth factor 7	Mus musculus fibroblast growth factor 7 (Fgf7), mRNA.	14178	NM_008008	Mm.330557	MAPK signaling pathway, Melanoma, Pathways in cancer, Regulation of actin cytoskeleton
2.2e-06	2.79e-05	480.45	1226.8	0.39	2.5641	10507594	Slc2a1	solute carrier family 2 (facilitated glucose transporter), member 1	Mus musculus solute carrier family 2 (facilitated glucose transporter), member 1 (Slc2a1), mRNA.	20525	NM_011400	Mm.21002	Vitamin C in the Brain, Adipocytokine signaling pathway, Bile secretion, Pathways in cancer, Renal cell carcinoma
0.0002407	0.000536	572.04	1421.3	0.4	2.5	10391052	Krt14	keratin 14	Mus musculus keratin 14 (Krt14), mRNA.	16664	NM_001313956	Mm.439898
1.63e-05	8.46e-05	118.04	292.98	0.4	2.5	10475630	Galk2	galactokinase 2	Mus musculus galactokinase 2 (Galk2), transcript variant 1, mRNA.	69976	NM_001291002	Mm.20216	Amino sugar and nucleotide sugar metabolism, Galactose metabolism, Metabolic pathways
7.4e-05	0.000206	21.94	55.42	0.4	2.5	10494978	Ptpn22	protein tyrosine phosphatase, non-receptor type 22 (lymphoid)	Mus musculus protein tyrosine phosphatase, non-receptor type 22 (lymphoid) (Ptpn22), transcript variant 1, mRNA.	19260	NM_008979	Mm.395
2.86e-05	0.000119	81.6	205.46	0.4	2.5	10511631	Slc26a7	solute carrier family 26, member 7	Mus musculus solute carrier family 26, member 7 (Slc26a7), mRNA.	208890	NM_145947	Mm.483839	Gastric acid secretion
5.56e-05	0.000171	119.55	299.9	0.4	2.5	10594948	Unc13c	unc-13 homolog C	Mus musculus unc-13 homolog C (C. elegans) (Unc13c), mRNA.	208898	NM_001081153	Mm.41035
1.2e-06	2.4e-05	133.2	337.19	0.4	2.5	10594973	Unc13c	unc-13 homolog C	Mus musculus unc-13 homolog C (C. elegans) (Unc13c), mRNA.	208898	NM_001081153	Mm.41035
4.66e-05	0.000155	518.41	1249.68	0.41	2.43902	10433735	Abcc1	ATP-binding cassette, sub-family C (CFTR/MRP), member 1	Mus musculus ATP-binding cassette, sub-family C (CFTR/MRP), member 1 (Abcc1), mRNA.	17250	NM_008576	Mm.196634	Multi-Drug Resistance Factors, ABC transporters, Vitamin digestion and absorption
0.0006549	0.00126	1082.87	2636.44	0.41	2.43902	10438753	P3h2	prolyl 3-hydroxylase 2	Mus musculus leprecan-like 1 (Leprel1), mRNA.	210530	NM_173379	Mm.326869
0.0011634	0.00211	73.68	180.51	0.41	2.43902	10445293	Pla2g7	phospholipase A2, group VII (platelet-activating factor acetylhydrolase, plasma)	Mus musculus phospholipase A2, group VII (platelet-activating factor acetylhydrolase, plasma) (Pla2g7), mRNA.	27226	NM_013737	Mm.9277	Ether lipid metabolism, Metabolic pathways
3.28e-05	0.000129	135.76	332.75	0.41	2.43902	10460400	Pcx	pyruvate carboxylase	Mus musculus pyruvate carboxylase (Pcx), transcript variant 1, mRNA.	18563	NM_001162946	Mm.1845	Shuttle for transfer of acetyl groups from mitochondria to the cytosol
5.31e-05	0.000169	50.08	123.56	0.41	2.43902	10523511			Mus musculus adult male colon cDNA, RIKEN full-length enriched library, clone:9030204C09 product:hypothetical protein, full insert sequence.
7.9e-06	5.52e-05	142.8	350.19	0.41	2.43902	10575873	Osgin1	oxidative stress induced growth inhibitor 1	Mus musculus oxidative stress induced growth inhibitor 1 (Osgin1), mRNA.	71839	NM_027950	Mm.272357
0.0001243	0.00031	123.57	299.07	0.41	2.43902	10594963	Unc13c	unc-13 homolog C	Mus musculus unc-13 homolog C (C. elegans) (Unc13c), mRNA.	208898	NM_001081153	Mm.41035
6.16e-05	0.000181	200.58	486.55	0.41	2.43902	10603087	Pir	pirin	Mus musculus pirin (Pir), mRNA.	69656	NM_001301402	Mm.293463
1.38e-05	7.79e-05	56.82	136.23	0.42	2.38095	10347335	Slc11a1	solute carrier family 11 (proton-coupled divalent metal ion transporters), member 1	Mus musculus solute carrier family 11 (proton-coupled divalent metal ion transporters), member 1 (Slc11a1), mRNA.	18173	NM_013612	Mm.2913	Lysosome
5.8e-06	4.43e-05	111.23	266.27	0.42	2.38095	10399691	Id2	inhibitor of DNA binding 2	Mus musculus inhibitor of DNA binding 2 (Id2), mRNA.	15902	NM_010496	Mm.34871	TGF-beta signaling pathway
1.42e-05	7.9e-05	119.05	281.51	0.42	2.38095	10401527	Ltbp2	latent transforming growth factor beta binding protein 2	Mus musculus latent transforming growth factor beta binding protein 2 (Ltbp2), mRNA.	16997	NM_013589	Mm.3900
9.12e-05	0.000243	72.83	175.44	0.42	2.38095	10427461	Ptger4	prostaglandin E receptor 4 (subtype EP4)	Mus musculus prostaglandin E receptor 4 (subtype EP4) (Ptger4), transcript variant 1, mRNA.	19219	NM_001136079	Mm.18509	Eicosanoid Metabolism, Neuroactive ligand-receptor interaction
2.5e-05	0.000109	441.7	1051.51	0.42	2.38095	10495763	Gclm	glutamate-cysteine ligase, modifier subunit	Mus musculus glutamate-cysteine ligase, modifier subunit (Gclm), mRNA.	14630	NM_008129	Mm.292676	Glutathione metabolism, Metabolic pathways
0.0015474	0.00266	26.2	62.03	0.42	2.38095	10498024	Slc7a11	solute carrier family 7 (cationic amino acid transporter, y+ system), member 11	Mus musculus solute carrier family 7 (cationic amino acid transporter, y+ system), member 11 (Slc7a11), mRNA.	26570	NM_011990	Mm.260988
1.34e-05	7.68e-05	57.95	137.36	0.42	2.38095	10505717	Adamtsl1	ADAMTS-like 1	havana:novel chromosome:GRCm38:4:86053923:86252973:1 gene:ENSMUSG00000066113 gene_biotype:protein_coding transcript_biotype:protein_coding	77739	NM_029967	Mm.331690
0.000478	0.000976	83.5	198.63	0.42	2.38095	10538187	Gpnmb	glycoprotein (transmembrane) nmb	Mus musculus glycoprotein (transmembrane) nmb (Gpnmb), mRNA.	93695	NM_053110	Mm.302602
0.0022355	0.00368	88.38	209.53	0.42	2.38095	10547740	C1s1	complement component 1, s subcomponent 1	Mus musculus complement component 1, s subcomponent 1 (C1s1), transcript variant 2, mRNA.	50908	NM_001097617	Mm.219527
0.0002006	0.00047	48.91	115.61	0.42	2.38095	10556297	Adm	adrenomedullin	Mus musculus adrenomedullin (Adm), mRNA.	11535	NM_009627	Mm.1408
0.0001482	0.000362	305.53	719.98	0.42	2.38095	10574220	Cx3cl1	chemokine (C-X3-C motif) ligand 1	havana:known chromosome:GRCm38:8:94772204:94779638:1 gene:ENSMUSG00000031778 gene_biotype:protein_coding transcript_biotype:nonsense_mediated_decay	20312	NM_009142	Mm.103711	Chemokine signaling pathway, Cytokine-cytokine receptor interaction
0.0010644	0.00195	23.2	53.37	0.43	2.32558	10399046	Vipr2	vasoactive intestinal peptide receptor 2	Mus musculus vasoactive intestinal peptide receptor 2 (Vipr2), mRNA.	22355	NM_009511	Mm.395245	Neuropeptides VIP and PACAP inhibit the apoptosis of activated T cells, Neuroactive ligand-receptor interaction
1.62e-05	8.46e-05	593.45	1374.92	0.43	2.32558	10416411	Esd	esterase D/formylglutathione hydrolase	Mus musculus esterase D/formylglutathione hydrolase (Esd), transcript variant 1, mRNA.	13885	NM_001285423	Mm.38055
1.28e-05	7.45e-05	1168.67	2708.56	0.43	2.32558	10426544	Slc48a1	solute carrier family 48 (heme transporter), member 1	Mus musculus solute carrier family 48 (heme transporter), member 1 (Slc48a1), mRNA.	67739	NM_026353	Mm.28955
0.0152089	0.0205	60.56	139.5	0.43	2.32558	10472538	Dhrs9	dehydrogenase/reductase (SDR family) member 9	Mus musculus dehydrogenase/reductase (SDR family) member 9 (Dhrs9), mRNA.	241452	NM_175512	Mm.211655	Metabolic pathways, Retinol metabolism
1.8e-06	2.66e-05	101.91	239.39	0.43	2.32558	10475532	Sqor	sulfide quinone oxidoreductase	Mus musculus sulfide quinone reductase-like (yeast) (Sqrdl), transcript variant 1, mRNA.	59010	NM_001162503	Mm.28986
0.0013589	0.00237	23.83	55.69	0.43	2.32558	10514491	Cyp2j12	cytochrome P450, family 2, subfamily j, polypeptide 12	Mus musculus cytochrome P450, family 2, subfamily j, polypeptide 12 (Cyp2j12), mRNA.	242546	NM_001100182	Mm.302562
1.4e-06	2.4e-05	110.47	258.03	0.43	2.32558	10545372	Atoh8	atonal bHLH transcription factor 8	Mus musculus atonal homolog 8 (Drosophila) (Atoh8), mRNA.	71093	NM_153778	Mm.87449
1.67e-05	8.55e-05	192.06	443.72	0.43	2.32558	10603843	Syn1	synapsin I	Mus musculus synapsin I (Syn1), transcript variant b, mRNA.	20964	NM_001110780	Mm.439844
0.0061202	0.0089	30.51	68.92	0.44	2.27273	10428509	Csmd3	CUB and Sushi multiple domains 3	Mus musculus CUB and Sushi multiple domains 3 (Csmd3), mRNA.	239420	NM_001081391	Mm.309363
0.0002688	0.000584	89.12	202.46	0.44	2.27273	10428513	Csmd3	CUB and Sushi multiple domains 3	Mus musculus CUB and Sushi multiple domains 3 (Csmd3), mRNA.	239420	NM_001081391	Mm.309363
6.54e-05	0.000189	207.97	472.78	0.44	2.27273	10446763	Lbh	limb-bud and heart	Mus musculus limb-bud and heart (Lbh), mRNA.	77889	NM_029999	Mm.154109
4.9e-06	4.09e-05	89.12	203.14	0.44	2.27273	10506714	Lrp8	low density lipoprotein receptor-related protein 8, apolipoprotein e receptor	Mus musculus low density lipoprotein receptor-related protein 8, apolipoprotein e receptor (Lrp8), transcript variant 2, mRNA.	16975	NM_001080926	Mm.442134	Lissencephaly gene (LIS1) in neuronal migration and development, Reelin Signaling Pathway
0.0004875	0.00099	10.13	23.27	0.44	2.27273	10519805	Speer4c		Mus musculus spermatogenesis associated glutamate (E)-rich protein 4c (Speer4c), mRNA.		NM_025759
6.75e-05	0.000193	107.5	240.83	0.45	2.22222	10423358	40603	membrane-associated ring finger (C3HC4) 11	Mus musculus membrane-associated ring finger (C3HC4) 11 (March11), mRNA.	211147	NM_001310774	Mm.54257
0.001269	0.00225	64.82	145.28	0.45	2.22222	10428522	Csmd3	CUB and Sushi multiple domains 3	Mus musculus CUB and Sushi multiple domains 3 (Csmd3), mRNA.	239420	NM_001081391	Mm.309363
0.0133055	0.0182	72.85	162.09	0.45	2.22222	10502791	Ifi44	interferon-induced protein 44	Mus musculus interferon-induced protein 44 (Ifi44), mRNA.	99899	NM_133871	Mm.30756
2.6e-06	2.94e-05	180.88	400.73	0.45	2.22222	10535174	Tmem184a	transmembrane protein 184a	Mus musculus transmembrane protein 184a (Tmem184a), transcript variant 1, mRNA.	231832	NM_001161548	Mm.482655
3.76e-05	0.000137	357.69	801.55	0.45	2.22222	10569714	Cacng7	calcium channel, voltage-dependent, gamma subunit 7	Mus musculus calcium channel, voltage-dependent, gamma subunit 7 (Cacng7), mRNA.	81904	NM_133189	Mm.214994	Arrhythmogenic right ventricular cardiomyopathy (ARVC), Cardiac muscle contraction, Dilated cardiomyopathy, Hypertrophic cardiomyopathy (HCM), MAPK signaling pathway
0.0002199	0.000506	86.53	189.62	0.46	2.17391	10428453	Csmd3	CUB and Sushi multiple domains 3	Mus musculus CUB and Sushi multiple domains 3 (Csmd3), mRNA.	239420	NM_001081391	Mm.309363
0.0041194	0.00618	226.16	486.88	0.46	2.17391	10472809	Dlx1	distal-less homeobox 1	Mus musculus distal-less homeobox 1 (Dlx1), mRNA.	13390	NM_010053	Mm.475101
1.86e-05	9.28e-05	102.48	224.2	0.46	2.17391	10594967	Unc13c	unc-13 homolog C	Mus musculus unc-13 homolog C (C. elegans) (Unc13c), mRNA.	208898	NM_001081153	Mm.41035
2.24e-05	0.000108	144.22	309.04	0.47	2.12766	10362073	Sgk1	serum/glucocorticoid regulated kinase 1	Mus musculus serum/glucocorticoid regulated kinase 1 (Sgk1), transcript variant 2, mRNA.	20393	NM_001161845	Mm.28405	Aldosterone-regulated sodium reabsorption
0.0054941	0.00815	53.51	114.75	0.47	2.12766	10428515	Csmd3	CUB and Sushi multiple domains 3	Mus musculus CUB and Sushi multiple domains 3 (Csmd3), mRNA.	239420	NM_001081391	Mm.309363
0.0016869	0.00287	66.85	143.11	0.47	2.12766	10428517	Csmd3	CUB and Sushi multiple domains 3	Mus musculus CUB and Sushi multiple domains 3 (Csmd3), mRNA.	239420	NM_001081391	Mm.309363
1.61e-05	8.46e-05	45.85	98.38	0.47	2.12766	10501199	Gstm7	glutathione S-transferase, mu 7	Mus musculus glutathione S-transferase, mu 7 (Gstm7), mRNA.	68312	NM_026672	Mm.458189
4.94e-05	0.000161	2538.29	5368.68	0.47	2.12766	10523717	Spp1	secreted phosphoprotein 1	Mus musculus secreted phosphoprotein 1 (Spp1), transcript variant 1, mRNA.	20750	NM_001204201	Mm.288474	Regulators of Bone Mineralization, ECM-receptor interaction, Focal adhesion, Toll-like receptor signaling pathway
0.0015606	0.00268	11.32	23.99	0.47	2.12766	10528177	Speer4e		Mus musculus spermatogenesis associated glutamate (E)-rich protein 4e (Speer4e), mRNA.		NM_198666
1.5e-05	8.23e-05	71.69	153.68	0.47	2.12766	10538658	Herc3	hect domain and RLD 3	Mus musculus hect domain and RLD 3 (Herc3), mRNA.	73998	NM_028705	Mm.191892	Ubiquitin mediated proteolysis
1.5e-06	2.4e-05	135.01	285.08	0.47	2.12766	10586140	Lctl	lactase-like	Mus musculus lactase-like (Lctl), mRNA.	235435	NM_145835	Mm.436581
0.0021889	0.00362	33.66	69.64	0.48	2.08333	10399555	Kcnf1	potassium voltage-gated channel, subfamily F, member 1	Mus musculus potassium voltage-gated channel, subfamily F, member 1 (Kcnf1), mRNA.	382571	NM_201531	Mm.40173
0.0033335	0.00514	64.47	133.2	0.48	2.08333	10403291	Akr1c14	aldo-keto reductase family 1, member C14	Mus musculus aldo-keto reductase family 1, member C14 (Akr1c14), mRNA.	105387	NM_134072	Mm.26838
7.8e-06	5.52e-05	397.47	820.4	0.48	2.08333	10571274	Gsr	glutathione reductase	Mus musculus glutathione reductase (Gsr), mRNA.	14782	NM_010344	Mm.283573	Free Radical Induced Apoptosis, Glutathione metabolism
0.0001625	0.000392	189.82	383.67	0.49	2.04082	10365559	Igf1	insulin-like growth factor 1	Mus musculus insulin-like growth factor 1 (Igf1), transcript variant 2, mRNA.	16000	NM_001111274	Mm.268521	Control of skeletal myogenesis by HDAC & calcium/calmodulin-dependent kinase (CaMK), Erythrocyte Differentiation Pathway, IGF-1 Signaling Pathway, NFAT and Hypertrophy of the heart (Transcription in the broken heart), Regulation of BAD phosphorylation, Skeletal muscle hypertrophy is regulated via AKT/mTOR pathway, The IGF-1 Receptor and Longevity, Aldosterone-regulated sodium reabsorption, Dilate…
2.92e-05	0.000119	174.31	354.93	0.49	2.04082	10381934	Tanc2	tetratricopeptide repeat, ankyrin repeat and coiled-coil containing 2	PREDICTED: Mus musculus tetratricopeptide repeat, ankyrin repeat and coiled-coil containing 2 (Tanc2), transcript variant X11, mRNA.	77097	NM_181071	Mm.22501
5.5e-05	0.000171	381.77	777.9	0.49	2.04082	10413542	Tkt	transketolase	Mus musculus transketolase (Tkt), mRNA.	21881	NM_009388	Mm.290692	Metabolic pathways, Pentose phosphate pathway
0.0005833	0.00113	92.81	188.77	0.49	2.04082	10436500	Gbe1	glucan (1,4-alpha-), branching enzyme 1	Mus musculus glucan (1,4-alpha-), branching enzyme 1 (Gbe1), mRNA.	74185	NM_028803	Mm.396102	Metabolic pathways, Starch and sucrose metabolism
0.0062385	0.00901	345.27	702.61	0.49	2.04082	10452815	Xdh	xanthine dehydrogenase	Mus musculus xanthine dehydrogenase (Xdh), mRNA.	22436	NM_011723	Mm.11223	Free Radical Induced Apoptosis, Caffeine metabolism, Drug metabolism - other enzymes, Metabolic pathways, Peroxisome, Purine metabolism
2.3e-06	2.79e-05	2092.98	4307.74	0.49	2.04082	10464583	Gstp1	glutathione S-transferase, pi 1	Mus musculus glutathione S-transferase, pi 1 (Gstp1), mRNA.	14870	NM_013541	Mm.299292	Drug metabolism - cytochrome P450, Glutathione metabolism, Metabolism of xenobiotics by cytochrome P450, Pathways in cancer, Prostate cancer
8.67e-05	0.000234	970.11	1973.03	0.49	2.04082	10465895	Fads2	fatty acid desaturase 2	Mus musculus fatty acid desaturase 2 (Fads2), mRNA.	56473	NM_019699	Mm.38901	alpha-Linolenic acid metabolism, Biosynthesis of unsaturated fatty acids, PPAR signaling pathway
8.21e-05	0.000225	127.82	261.82	0.49	2.04082	10470529	Olfm1	olfactomedin 1	Mus musculus olfactomedin 1 (Olfm1), transcript variant 2, mRNA.	56177	NM_001038612	Mm.43278
0.0002379	0.000536	220.24	449.7	0.49	2.04082	10474045	Chst1	carbohydrate sulfotransferase 1	Mus musculus carbohydrate (keratan sulfate Gal-6) sulfotransferase 1 (Chst1), mRNA.	76969	NM_023850	Mm.38021	Glycosaminoglycan biosynthesis - keratan sulfate
0.0001306	0.000321	122.77	250.54	0.49	2.04082	10600453	Ikbkg	inhibitor of kappaB kinase gamma	Mus musculus inhibitor of kappaB kinase gamma (Ikbkg), transcript variant 3, mRNA.	16151	NM_001136067	Mm.12967	Acetylation and Deacetylation of RelA in The Nucleus, AKT Signaling Pathway, CD40L Signaling Pathway, Influence of Ras and Rho proteins on G1 to S Transition, NF-kB Signaling Pathway, TNF/Stress Related Signaling, TNFR2 Signaling Pathway, Toll-Like Receptor Pathway, Acute myeloid leukemia, Adipocytokine signaling pathway, Apoptosis, B cell receptor signaling pathway, Chagas disease (American tryp…
4.4e-05	0.000148	705.01	1420.54	0.5	2	10361152			Mus musculus glutathione S-transferase, pi 1 (Gstp1), mRNA.		XR_865896
0.0001536	0.000373	41.13	82.43	0.5	2	10380566	Phospho1	phosphatase, orphan 1	Mus musculus phosphatase, orphan 1 (Phospho1), mRNA.	237928	NM_153104	Mm.133075	Glycerophospholipid metabolism, Metabolic pathways
0.000109	0.000277	277.18	549.2	0.5	2	10383479			Mus musculus high mobility group AT-hook 1 (Hmga1), transcript variant 2, mRNA.		NM_001166476
0.0013352	0.00234	78.78	158.27	0.5	2	10413813	Galnt15	polypeptide N-acetylgalactosaminyltransferase 15	Mus musculus UDP-N-acetyl-alpha-D-galactosamine:polypeptide N-acetylgalactosaminyltransferase 15 (Galnt15), mRNA.	78754	NM_030166	Mm.40681	Metabolic pathways, Mucin type O-Glycan biosynthesis
9.91e-05	0.000255	3134.1	6267.2	0.5	2	10447591	Ftl1		Mus musculus ferritin light chain 1 (Ftl1), mRNA.		NM_010240
3.32e-05	0.000129	695.62	1393.88	0.5	2	10464586			Mus musculus glutathione S-transferase, pi 1 (Gstp1), mRNA.		NM_181796
6.35e-05	0.000185	60.4	119.61	0.5	2	10477717	Procr	protein C receptor, endothelial	havana:known chromosome:GRCm38:2:155751123:155754328:1 gene:ENSMUSG00000027611 gene_biotype:protein_coding transcript_biotype:protein_coding	19124	NM_011171	Mm.3243	Transcriptional activation of dbpb from mRNA
0.0006186	0.00119	120.65	242.71	0.5	2	10492448	Ptx3	pentraxin related gene	Mus musculus pentraxin related gene (Ptx3), mRNA.	19288	NM_008987	Mm.276776
2.5e-05	0.000109	2686.07	5332.44	0.5	2	10508069	Ftl1		Mus musculus ferritin light chain 1 (Ftl1), mRNA.		NR_035409
0.002466	0.004	89.21	178.58	0.5	2	10548565	Magohb	mago homolog B, exon junction complex core component	Mus musculus mago-nashi homolog B (Drosophila) (Magohb), mRNA.	66441	NM_025564	Mm.46623	mRNA surveillance pathway, RNA transport, Spliceosome
0.000261	0.000576	864.31	1736.05	0.5	2	10560174	Selenow	selenoprotein W	Mus musculus selenoprotein W, muscle 1 (Sepw1), mRNA.	20364	NM_009156	Mm.42829
8.6e-06	5.9e-05	306.81	603.43	0.51	1.96078	10381939	Tanc2	tetratricopeptide repeat, ankyrin repeat and coiled-coil containing 2	Mus musculus tetratricopeptide repeat, ankyrin repeat and coiled-coil containing 2 (Tanc2), mRNA.	77097	NM_181071	Mm.22501
3.85e-05	0.000138	3183.36	6248.22	0.51	1.96078	10406198	Ftl1		Mus musculus ferritin light chain 1 (Ftl1), mRNA.		NR_035409
4.13e-05	0.000144	685.36	1346.09	0.51	1.96078	10428336			ncrna:known chromosome:GRCm38:15:38238572:38238680:1 gene:ENSMUSG00000096567 gene_biotype:miRNA transcript_biotype:miRNA		NR_035409
0.0016749	0.00286	89.43	173.65	0.51	1.96078	10429500	Slurp1	secreted Ly6/Plaur domain containing 1	Mus musculus secreted Ly6/Plaur domain containing 1 (Slurp1), mRNA.	57277	NM_020519	Mm.27630
0.0030838	0.00487	71.96	141.96	0.51	1.96078	10516484	Gjb3	gap junction protein, beta 3	Mus musculus gap junction protein, beta 3 (Gjb3), transcript variant 1, mRNA.	14620	NM_001160012	Mm.90003
3.07e-05	0.000123	315.33	623.68	0.51	1.96078	10536294	Peg10	paternally expressed 10	Mus musculus paternally expressed 10 (Peg10), transcript variant 1, mRNA.	170676	NM_001040611	Mm.320575
3.46e-05	0.00013	3061.08	6050.57	0.51	1.96078	10563295	Ftl1		Mus musculus ferritin light chain 1 (Ftl1), mRNA.		NM_010240
0.0017197	0.00291	85.36	166.33	0.51	1.96078	10585282	Gm32819	predicted gene, 32819	PREDICTED: Mus musculus uncharacterized LOC102635638 (LOC102635638), transcript variant X3, ncRNA.	102635498	XR_379375	Mm.134992
2.56e-05	0.000109	161.34	313.2	0.52	1.92308	10355742	Abcb6	ATP-binding cassette, sub-family B (MDR/TAP), member 6	Mus musculus ATP-binding cassette, sub-family B (MDR/TAP), member 6 (Abcb6), mRNA.	74104	NM_023732	Mm.28663	ABC transporters
0.0031301	0.00493	140.35	268.19	0.52	1.92308	10389505	Gm9975	predicted gene 9975	Mus musculus hypothetical protein C730049P21, mRNA (cDNA clone IMAGE:5362168).	327988	BC096608	Mm.347746
0.000118	0.000298	33.93	64.92	0.52	1.92308	10397275	D030025P21Rik	RIKEN cDNA D030025P21 gene	Mus musculus RIKEN cDNA D030025P21 gene (D030025P21Rik), long non-coding RNA.	100303738	NR_028577	Mm.479389
0.0005756	0.00112	98.96	191.76	0.52	1.92308	10429491	Arc	activity regulated cytoskeletal-associated protein	Mus musculus activity regulated cytoskeletal-associated protein (Arc), transcript variant 2, mRNA.	11838	NM_001276684	Mm.491310
5.8e-05	0.000173	48.09	92.67	0.52	1.92308	10505734	Adamtsl1	ADAMTS-like 1	Mus musculus ADAMTS-like 1 (Adamtsl1), mRNA.	77739	NM_029967	Mm.331690
0.0003996	0.000835	10.17	19.65	0.52	1.92308	10594971	Unc13c	unc-13 homolog C	Mus musculus unc-13 homolog C (C. elegans) (Unc13c), mRNA.	208898	NM_001081153	Mm.41035
0.0004621	0.000949	10.44	19.88	0.53	1.88679	10408572			havana:known chromosome:GRCm38:13:32938524:32938691:-1 gene:ENSMUSG00000074973 gene_biotype:pseudogene transcript_biotype:unprocessed_pseudogene
9.62e-05	0.000253	217.76	408.29	0.53	1.88679	10421172			Mus musculus solute carrier family 25, member 37 (Slc25a37), mRNA.		NM_026331
0.0002405	0.000536	490.65	928	0.53	1.88679	10428388	Rspo2	R-spondin 2	Mus musculus R-spondin 2 homolog (Xenopus laevis) (Rspo2), mRNA.	239405	NM_172815	Mm.193274
6.9e-05	0.000195	1565.19	2931.99	0.53	1.88679	10493812	S100a4	S100 calcium binding protein A4	Mus musculus S100 calcium binding protein A4 (S100a4), mRNA.	20198	NM_011311	Mm.3925
0.0023712	0.00389	113.03	209.11	0.54	1.85185	10349771			PREDICTED: Mus musculus predicted pseudogene 7241 (Gm7241), mRNA.
0.0002104	0.000487	30.35	55.99	0.54	1.85185	10370054	Slc5a4b	solute carrier family 5 (neutral amino acid transporters, system A), member 4b	Mus musculus solute carrier family 5 (neutral amino acid transporters, system A), member 4b (Slc5a4b), mRNA.	64454	NM_023219	Mm.155678
0.0059453	0.00868	125.01	229.74	0.54	1.85185	10423505	Cmbl	carboxymethylenebutenolidase-like (Pseudomonas)	Mus musculus carboxymethylenebutenolidase-like (Pseudomonas) (Cmbl), mRNA.	69574	NM_181588	Mm.28108	Metabolic pathways
6.03e-05	0.000178	80.98	148.85	0.54	1.85185	10494332			cdna:genscan chromosome:GRCm38:3:95983010:95986593:1 transcript_biotype:protein_coding
3.79e-05	0.000137	691.85	1271.23	0.54	1.85185	10538459	Aqp1	aquaporin 1	Mus musculus aquaporin 1 (Aqp1), mRNA.	11826	NM_007472	Mm.18625	Bile secretion, Proximal tubule bicarbonate reclamation
0.0385166	0.0483	26.26	48.71	0.54	1.85185	10583203	Phxr4	per-hexamer repeat gene 4	Mus musculus per-hexamer repeat gene 4 (Phxr4), long non-coding RNA.	18689	NR_028271	Mm.41972
0.025324	0.0326	141.34	255.99	0.55	1.81818	10424691	Ly6f	lymphocyte antigen 6 complex, locus F	Mus musculus lymphocyte antigen 6 complex, locus F (Ly6f), mRNA.	17071	NM_008530	Mm.377095
0.0033358	0.00514	50.67	91.71	0.55	1.81818	10428511	Csmd3	CUB and Sushi multiple domains 3	Mus musculus CUB and Sushi multiple domains 3 (Csmd3), mRNA.	239420	NM_001081391	Mm.309363
0.000269	0.000584	103.02	186.55	0.55	1.81818	10509568	Camk2n1	calcium/calmodulin-dependent protein kinase II inhibitor 1	Mus musculus calcium/calmodulin-dependent protein kinase II inhibitor 1 (Camk2n1), mRNA.	66259	NM_025451	Mm.41603
0.000852	0.00157	85.47	154.84	0.55	1.81818	10519747	Sema3e	sema domain, immunoglobulin domain (Ig), short basic domain, secreted, (semaphorin) 3E	Mus musculus sema domain, immunoglobulin domain (Ig), short basic domain, secreted, (semaphorin) 3E (Sema3e), mRNA.	20349	NM_011348	Mm.134093	Axon guidance
0.0196997	0.0257	15.79	28.41	0.56	1.78571	10436972			PREDICTED: Mus musculus carbonyl reductase [NADPH] 1-like (LOC102641578), partial mRNA.		XR_883272
0.0288904	0.0369	23.27	41.51	0.56	1.78571	10479975			ncrna:known chromosome:GRCm38:2:7076094:7076414:-1 gene:ENSMUSG00000065824 gene_biotype:misc_RNA transcript_biotype:misc_RNA
0.0041964	0.00627	279.4	490.48	0.57	1.75439	10346374	Aox1	aldehyde oxidase 1	Mus musculus aldehyde oxidase 1 (Aox1), mRNA.	11761	NM_009676	Mm.26787	Drug metabolism - cytochrome P450, Metabolic pathways, Nicotinate and nicotinamide metabolism, Tryptophan metabolism, Tyrosine metabolism, Valine, leucine and isoleucine degradation, Vitamin B6 metabolism
0.0147895	0.0201	14.04	24.69	0.57	1.75439	10397153	Acot4	acyl-CoA thioesterase 4	Mus musculus acyl-CoA thioesterase 4 (Acot4), mRNA.	171282	NM_134247	Mm.482217	Biosynthesis of unsaturated fatty acids
0.0003431	0.000732	80.5	141.36	0.57	1.75439	10531274	Btc	betacellulin, epidermal growth factor family member	Mus musculus betacellulin, epidermal growth factor family member (Btc), mRNA.	12223	NM_007568	Mm.2024	ErbB signaling pathway
0.0020021	0.00334	71.91	125.74	0.57	1.75439	10558535	Adgra1	adhesion G protein-coupled receptor A1	Mus musculus G protein-coupled receptor 123 (Gpr123), mRNA.	52389	NM_177469	Mm.39863
0.0035338	0.00536	1390.71	2378.18	0.58	1.72414	10588899	Gpx1	glutathione peroxidase 1	Mus musculus glutathione peroxidase 1 (Gpx1), mRNA.	14775	NM_008160	Mm.1090	Free Radical Induced Apoptosis, Amyotrophic lateral sclerosis (ALS), Arachidonic acid metabolism, Glutathione metabolism, Huntington's disease
0.0040304	0.00607	319.11	542.59	0.59	1.69492	10377938	Eno3	enolase 3, beta muscle	Mus musculus enolase 3, beta muscle (Eno3), transcript variant 2, mRNA.	13808	NM_001136062	Mm.251322	Glycolysis / Gluconeogenesis, Metabolic pathways, RNA degradation
0.0035332	0.00536	132.39	223.84	0.59	1.69492	10430245	Myh9	myosin, heavy polypeptide 9, non-muscle	ncrna:known chromosome:GRCm38:15:77840657:77840756:-1 gene:ENSMUSG00000084497 gene_biotype:snRNA transcript_biotype:snRNA	17886	BC056623	Mm.29677	Regulation of actin cytoskeleton, Tight junction, Viral myocarditis
0.0030144	0.0048	653.32	1101.81	0.59	1.69492	10460666	Ltbp3	latent transforming growth factor beta binding protein 3	Mus musculus latent transforming growth factor beta binding protein 3 (Ltbp3), mRNA.	16998	NM_008520	Mm.182396
0.0011032	0.00201	511.12	856.02	0.6	1.66667	10501222	Gstm2	glutathione S-transferase, mu 2	Mus musculus glutathione S-transferase, mu 2 (Gstm2), mRNA.	14863	NM_008183	Mm.440086	Drug metabolism - cytochrome P450, Glutathione metabolism, Metabolism of xenobiotics by cytochrome P450
0.005656	0.00829	30.86	51.24	0.6	1.66667	10552064	Krtdap	keratinocyte differentiation associated protein	Mus musculus keratinocyte differentiation associated protein (Krtdap), mRNA.	64661	NM_001033131	Mm.268157
0.038015	0.0479	40.29	66.79	0.6	1.66667	10557853	B230325K18Rik	RIKEN cDNA B230325K18 gene	ensembl:known chromosome:GRCm38:7:127983079:127985701:1 gene:ENSMUSG00000063254 gene_biotype:protein_coding transcript_biotype:protein_coding	319527	BC094563	Mm.32145
0.0121769	0.0169	429.36	704.25	0.61	1.63934	10402783	Ahnak2	AHNAK nucleoprotein 2	PREDICTED: Mus musculus AHNAK nucleoprotein 2 (Ahnak2), mRNA.	100041194	XM_006516459	Mm.313169
0.0039672	0.006	204.25	332.68	0.61	1.63934	10607467	Sat1	spermidine/spermine N1-acetyl transferase 1	Mus musculus spermidine/spermine N1-acetyl transferase 1 (Sat1), transcript variant 2, mRNA.	20229	NM_001291865	Mm.2734	Arginine and proline metabolism, Metabolic pathways
0.0277065	0.0356	158.89	257.04	0.62	1.6129	10543785	Lncpint	long non-protein coding RNA, Trp53 induced transcript	Mus musculus long intergenic non-protein coding RNA, Trp53 induced transcript (Lincpint), transcript variant A, long non-coding RNA.	232685	NR_110469	Mm.443019
0.0064774	0.00928	74.05	116.9	0.63	1.5873	10409876	Ctla2a	cytotoxic T lymphocyte-associated protein 2 alpha	Mus musculus cytotoxic T lymphocyte-associated protein 2 alpha (Ctla2a), transcript variant 2, mRNA.	13024	NM_001145799	Mm.482089
0.0471682	0.0586	74.67	118.76	0.63	1.5873	10446965	Rasgrp3	RAS, guanyl releasing protein 3	Mus musculus RAS, guanyl releasing protein 3 (Rasgrp3), transcript variant 1, mRNA.	240168	NM_001166493	Mm.329203	B cell receptor signaling pathway, MAPK signaling pathway
0.010937	0.0154	43.34	67.99	0.64	1.5625	10454828	Pnet-ps	prenatal ethanol induced mRNA, pseudogene	Mus musculus prenatal alcohol-1 mRNA, complete cds.	448986	AY223547	Mm.215034
0.0284147	0.0364	31.88	49.43	0.64	1.5625	10520445	Dnajb6	DnaJ heat shock protein family (Hsp40) member B6	Mus musculus DnaJ (Hsp40) homolog, subfamily B, member 6 (Dnajb6), transcript variant 2, mRNA.	23950	NM_001037940	Mm.290110	Prion Pathway
0.0475457	0.0589	83.9	128.9	0.65	1.53846	10430929	Tbrg3	transforming growth factor beta regulated gene 3	Mus musculus transforming growth factor beta regulated gene 3 (Tbrg3), long non-coding RNA.	21378	NR_027799	Mm.417272
0.0164119	0.0219	522.09	797.1	0.65	1.53846	10582562			ncrna:known chromosome:GRCm38:7:16471813:16471931:1 gene:ENSMUSG00000065893 gene_biotype:rRNA transcript_biotype:rRNA
0.0177113	0.0232	43.26	65.86	0.66	1.51515	10375443	Havcr2	hepatitis A virus cellular receptor 2	Mus musculus hepatitis A virus cellular receptor 2 (Havcr2), mRNA.	171285	NM_134250	Mm.72168
0.0033286	0.00514	505.22	767.67	0.66	1.51515	10425808	Tspo	translocator protein	Mus musculus translocator protein (Tspo), mRNA.	12257	NM_009775	Mm.1508	Neuroactive ligand-receptor interaction
0.0161945	0.0217	33.5	50.47	0.66	1.51515	10467173	Mir107	microRNA 107	Mus musculus microRNA 107 (Mir107), microRNA.	723826	NR_029783
0.0034898	0.00534	490.43	743.85	0.66	1.51515	10497752	Carhsp1	calcium regulated heat stable protein 1	havana:known chromosome:GRCm38:3:34005017:34005463:-1 gene:ENSMUSG00000044434 gene_biotype:pseudogene transcript_biotype:processed_pseudogene	52502	NM_025821	Mm.142095
0.0164165	0.0219	331.71	499.9	0.66	1.51515	10582229	Fbxo31	F-box protein 31	Mus musculus F-box protein 31 (Fbxo31), mRNA.	76454	NM_133765	Mm.24829
0.0143677	0.0196	230.79	152.03	1.52	0.657895	10554655	Mex3b	mex3 RNA binding family member B	Mus musculus mex3 homolog B (C. elegans) (Mex3b), mRNA.	108797	NM_175366	Mm.306789
0.0225245	0.0293	273.87	179.41	1.53	0.653595	10512024	Mob3b	MOB kinase activator 3B	Mus musculus MOB kinase activator 3B (Mob3b), mRNA.	214944	NM_178061	Mm.32968
0.0127789	0.0176	1498.84	960.4	1.56	0.641026	10412921	Nid2	nidogen 2	Mus musculus nidogen 2 (Nid2), mRNA.	18074	NM_008695	Mm.20348
0.0424194	0.0529	59.14	37.92	1.56	0.641026	10502766	Adgrl2	adhesion G protein-coupled receptor L2	Mus musculus latrophilin 2 (Lphn2), mRNA.	99633	NM_001081298	Mm.9776
0.0166037	0.022	1902.25	1216.42	1.56	0.641026	10548879	Mgp	matrix Gla protein	Mus musculus matrix Gla protein (Mgp), mRNA.	17313	NM_008597	Mm.243085
0.0167386	0.0221	84.83	54.01	1.57	0.636943	10565152	Homer2	homer scaffolding protein 2	Mus musculus homer homolog 2 (Drosophila) (Homer2), transcript variant 2, mRNA.	26557	NM_001164086	Mm.228
0.0069335	0.0099	470.69	297.65	1.58	0.632911	10545135	Il12rb2	interleukin 12 receptor, beta 2	Mus musculus interleukin 12 receptor, beta 2 (Il12rb2), mRNA.	16162	NM_001311141	Mm.188337	IL12 and Stat4 Dependent Signaling Pathway in Th1 Development, NO2-dependent IL 12 Pathway in NK cells, Selective expression of chemokine receptors during T-cell polarization, Th1/Th2 Differentiation, Cytokine-cytokine receptor interaction, Jak-STAT signaling pathway
0.0246134	0.0319	897.81	561.78	1.6	0.625	10575497	Mtss2	MTSS I-BAR domain containing 2	Mus musculus metastasis suppressor 1-like (Mtss1l), mRNA.	244654	NM_001310591	Mm.490385
0.0171801	0.0226	133.95	82.97	1.61	0.621118	10464448	Gm6020	predicted gene 6020	ensembl:known chromosome:GRCm38:19:61183890:61183955:1 gene:ENSMUSG00000069475 gene_biotype:protein_coding transcript_biotype:protein_coding	547091	AB010317
0.0028506	0.00456	210.98	128.21	1.65	0.606061	10447006	Vit	vitrin	Mus musculus vitrin (Vit), transcript variant 2, mRNA.	74199	NM_001197028	Mm.292983
0.0078462	0.0111	476.9	288.57	1.65	0.606061	10549222	Bcat1	branched chain aminotransferase 1, cytosolic	Mus musculus branched chain aminotransferase 1, cytosolic (Bcat1), transcript variant 1, mRNA.	12035	NM_001024468	Mm.4606	Metabolic pathways, Pantothenate and CoA biosynthesis, Valine, leucine and isoleucine biosynthesis, Valine, leucine and isoleucine degradation
0.000455	0.000939	440.19	265.56	1.66	0.60241	10524327	Mn1	meningioma 1	Mus musculus meningioma 1 (Mn1), mRNA.	433938	NM_001081235	Mm.332576
0.001436	0.0025	232.83	138.48	1.68	0.595238	10494262	Ctsk	cathepsin K	Mus musculus cathepsin K (Ctsk), mRNA.	13038	NM_007802	Mm.272085	Lysosome, Osteoclast differentiation, Rheumatoid arthritis, Toll-like receptor signaling pathway
0.0056036	0.00828	74.75	44.59	1.68	0.595238	10594199	Thsd4	thrombospondin, type I, domain containing 4	Mus musculus thrombospondin, type I, domain containing 4 (Thsd4), transcript variant 1, mRNA.	207596	NM_001040426	Mm.28791
0.0127029	0.0175	221.17	131.19	1.69	0.591716	10601537			ensembl_havana_transcript:known chromosome:GRCm38:X:114989150:114989608:1 gene:ENSMUSG00000083971 gene_biotype:pseudogene transcript_biotype:processed_pseudogene
0.0011806	0.00212	54.01	31.56	1.71	0.584795	10393904	Notum	notum palmitoleoyl-protein carboxylesterase	Mus musculus notum pectinacetylesterase homolog (Drosophila) (Notum), mRNA.	77583	NM_175263	Mm.32839
0.0044412	0.00661	47.23	27.65	1.71	0.584795	10493114	Nes	nestin	Mus musculus nestin (Nes), mRNA.	18008	NM_016701	Mm.331129
0.0250141	0.0323	82.66	47.83	1.73	0.578035	10412298	Itga1	integrin alpha 1	Mus musculus integrin alpha 1 (Itga1), mRNA.	109700	NM_001033228	Mm.317280	Agrin in Postsynaptic Differentiation, B Cell Survival Pathway, Eph Kinases and ephrins support platelet aggregation, Erk and PI-3 Kinase Are Necessary for Collagen Binding in Corneal Epithelia, Integrin Signaling Pathway, mCalpain and friends in Cell motility, Signaling of Hepatocyte Growth Factor Receptor, uCalpain and friends in Cell spread, Arrhythmogenic right ventricular cardiomyopathy (ARV…
0.0096075	0.0136	110.38	63.67	1.73	0.578035	10484205	Ccdc141	coiled-coil domain containing 141	Mus musculus coiled-coil domain containing 141 (Ccdc141), mRNA.	545428	NM_001025576	Mm.26579
0.0024117	0.00392	574.8	331.01	1.74	0.574713	10558439			Mus musculus, Similar to phosphoglycerate dehydrogenase, clone IMAGE:1546928, mRNA.		NM_016966
0.0001951	0.00046	35.28	20.21	1.75	0.571429	10503341	Cdh17	cadherin 17	Mus musculus cadherin 17 (Cdh17), mRNA.	12557	NM_019753	Mm.33402
0.0112663	0.0158	177.6	101.06	1.76	0.568182	10512022	Mob3b	MOB kinase activator 3B	Mus musculus MOB kinase activator 3B (Mob3b), mRNA.	214944	NM_178061	Mm.32968
0.0069776	0.00992	676.52	383.12	1.77	0.564972	10388488	Rflnb	refilin B	Mus musculus family with sequence similarity 101, member B (Fam101b), mRNA.	76566	NM_029658	Mm.34131
0.0030497	0.00484	279.48	157.77	1.77	0.564972	10500529	Phgdh	3-phosphoglycerate dehydrogenase	Mus musculus 3-phosphoglycerate dehydrogenase (Phgdh), mRNA.	236539	NM_016966	Mm.16898	Glycine, serine and threonine metabolism, Metabolic pathways
0.0489674	0.0603	27.75	15.5	1.79	0.558659	10354647	Pgap1	post-GPI attachment to proteins 1	Mus musculus post-GPI attachment to proteins 1 (Pgap1), mRNA.	241062	NM_001163314	Mm.103539	Glycosylphosphatidylinositol(GPI)-anchor biosynthesis, Metabolic pathways
0.0024061	0.00392	901.63	504.66	1.79	0.558659	10403743	Inhba	inhibin beta-A	Mus musculus inhibin beta-A (Inhba), mRNA.	16323	NM_008380	Mm.8042	Cytokine-cytokine receptor interaction, TGF-beta signaling pathway
0.0003246	0.000696	219.68	122.24	1.8	0.555556	10351551	Adamts4	a disintegrin-like and metallopeptidase (reprolysin type) with thrombospondin type 1 motif, 4	Mus musculus a disintegrin-like and metallopeptidase (reprolysin type) with thrombospondin type 1 motif, 4 (Adamts4), mRNA.	240913	NM_172845	Mm.491147
5.62e-05	0.000171	1382.63	768.4	1.8	0.555556	10485117	Creb3l1	cAMP responsive element binding protein 3-like 1	Mus musculus cAMP responsive element binding protein 3-like 1 (Creb3l1), mRNA.	26427	NM_011957	Mm.10353	Huntington's disease, Melanogenesis, Prostate cancer, Vasopressin-regulated water reabsorption
0.0012025	0.00214	164.93	91.16	1.81	0.552486	10385776	Tcf7	transcription factor 7, T cell specific	Mus musculus transcription factor 7, T cell specific (Tcf7), mRNA.	21414	NM_001313981	Mm.31630	Acute myeloid leukemia, Adherens junction, Arrhythmogenic right ventricular cardiomyopathy (ARVC), Basal cell carcinoma, Colorectal cancer, Endometrial cancer, Melanogenesis, Pathways in cancer, Prostate cancer, Thyroid cancer, Wnt signaling pathway
0.0013072	0.0023	77.03	42.46	1.81	0.552486	10568536	Cpxm2	carboxypeptidase X 2 (M14 family)	Mus musculus carboxypeptidase X 2 (M14 family) (Cpxm2), mRNA.	55987	NM_018867	Mm.471654
0.0064272	0.00924	660.12	358.76	1.84	0.543478	10425287	Kdelr3	KDEL (Lys-Asp-Glu-Leu) endoplasmic reticulum protein retention receptor 3	Mus musculus KDEL (Lys-Asp-Glu-Leu) endoplasmic reticulum protein retention receptor 3 (Kdelr3), mRNA.	105785	NM_134090	Mm.298199	Vibrio cholerae infection
0.0011975	0.00214	394.58	212.77	1.85	0.540541	10393887	Pycr1	pyrroline-5-carboxylate reductase 1	ensembl_havana_transcript:known chromosome:GRCm38:11:120639416:120643748:-1 gene:ENSMUSG00000025140 gene_biotype:protein_coding transcript_biotype:protein_coding	209027	NM_144795	Mm.127731	Arginine and proline metabolism, Metabolic pathways
0.0004003	0.000835	75.2	40.33	1.86	0.537634	10367772	Samd5	sterile alpha motif domain containing 5	Mus musculus sterile alpha motif domain containing 5 (Samd5), mRNA.	320825	NM_177271	Mm.101115
5.62e-05	0.000171	549.45	292.87	1.88	0.531915	10502772	Adgrl2	adhesion G protein-coupled receptor L2	Mus musculus latrophilin 2 (Lphn2), mRNA.	99633	NM_001081298	Mm.9776
0.0007594	0.00143	65.84	34.91	1.89	0.529101	10599463	Xpnpep2	X-prolyl aminopeptidase (aminopeptidase P) 2, membrane-bound	Mus musculus X-prolyl aminopeptidase (aminopeptidase P) 2, membrane-bound (Xpnpep2), transcript variant 2, mRNA.	170745	NM_001289729	Mm.129279	Protein digestion and absorption
0.0004183	0.000868	172.84	91.03	1.9	0.526316	10383025	C1qtnf1	C1q and tumor necrosis factor related protein 1	Mus musculus C1q and tumor necrosis factor related protein 1 (C1qtnf1), transcript variant 1, mRNA.	56745	NM_001204129	Mm.23845
0.0001906	0.000452	105.14	55.25	1.9	0.526316	10424140	Col14a1	collagen, type XIV, alpha 1	Mus musculus collagen, type XIV, alpha 1 (Col14a1), mRNA.	12818	NM_181277	Mm.297859	Protein digestion and absorption
0.0002059	0.000479	971.7	509.05	1.91	0.52356	10504775	Col15a1	collagen, type XV, alpha 1	Mus musculus collagen, type XV, alpha 1 (Col15a1), mRNA.	12819	NM_009928	Mm.233547	Protein digestion and absorption
0.0007513	0.00143	117.77	61.58	1.91	0.52356	10525989	Adgrd1	adhesion G protein-coupled receptor D1	Mus musculus G protein-coupled receptor 133 (Gpr133), mRNA.	243277	NM_001081342	Mm.440501
0.0005129	0.00103	420.88	219.32	1.92	0.520833	10381154	Cnp	2',3'-cyclic nucleotide 3' phosphodiesterase	Mus musculus 2,3-cyclic nucleotide 3 phosphodiesterase (Cnp), transcript variant 1, mRNA.	12799	NM_001146318	Mm.15711
0.00055	0.00109	87.63	45.71	1.92	0.520833	10456018	Arsi	arylsulfatase i	Mus musculus arylsulfatase i (Arsi), mRNA.	545260	NM_001038499	Mm.20147
0.0007536	0.00143	145.4	74.86	1.94	0.515464	10454077	Taf4b	TATA-box binding protein associated factor 4b	Mus musculus TAF4B RNA polymerase II, TATA box binding protein (TBP)-associated factor (Taf4b), mRNA.	72504	NM_001100449	Mm.312233	Basal transcription factors, Huntington's disease
0.0010668	0.00195	192.46	99.05	1.94	0.515464	10572647	Slc27a1	solute carrier family 27 (fatty acid transporter), member 1	Mus musculus solute carrier family 27 (fatty acid transporter), member 1 (Slc27a1), mRNA.	26457	NM_011977	Mm.38165	PPAR signaling pathway
0.0019768	0.00331	397.61	205.31	1.94	0.515464	10595718	Chst2	carbohydrate sulfotransferase 2	Mus musculus carbohydrate sulfotransferase 2 (Chst2), mRNA.	54371	NM_018763	Mm.212446	Glycosaminoglycan biosynthesis - keratan sulfate
0.0003951	0.000834	753.57	386.59	1.95	0.512821	10562761	Clec11a	C-type lectin domain family 11, member a	Mus musculus C-type lectin domain family 11, member a (Clec11a), mRNA.	20256	NM_009131	Mm.20428
0.0001196	0.0003	297.38	152.05	1.96	0.510204	10354649	Pgap1	post-GPI attachment to proteins 1	Mus musculus post-GPI attachment to proteins 1 (Pgap1), mRNA.	241062	NM_001163314	Mm.103539	Glycosylphosphatidylinositol(GPI)-anchor biosynthesis, Metabolic pathways
0.0005101	0.00103	16.15	8.2	1.97	0.507614	10455970			PREDICTED: Mus musculus cDNA sequence BC023105 (BC023105), misc_RNA.		XR_397994
0.0007503	0.00143	147.88	74.31	1.99	0.502513	10552462	Klk14	kallikrein related-peptidase 14	Mus musculus kallikrein related-peptidase 14 (Klk14), mRNA.	317653	NM_174866	Mm.247377
9.67e-05	0.000253	355.75	177.54	2	0.5	10427035	Nr4a1	nuclear receptor subfamily 4, group A, member 1	Mus musculus nuclear receptor subfamily 4, group A, member 1 (Nr4a1), mRNA.	15370	NM_010444	Mm.119	MAPK signaling pathway
8.11e-05	0.000224	286.54	143.51	2	0.5	10457587	Zfp521	zinc finger protein 521	Mus musculus zinc finger protein 521 (Zfp521), mRNA.	225207	NM_145492	Mm.40325
0.0001284	0.000318	495.66	246.51	2.01	0.497512	10441565	Rps6ka2	ribosomal protein S6 kinase, polypeptide 2	Mus musculus ribosomal protein S6 kinase, polypeptide 2 (Rps6ka2), mRNA.	20112	NM_011299	Mm.268383	MAPKinase Signaling Pathway, Long-term potentiation, MAPK signaling pathway, mTOR signaling pathway, Neurotrophin signaling pathway, Oocyte meiosis, Progesterone-mediated oocyte maturation
0.0003892	0.000826	367.03	179.5	2.04	0.490196	10371332	Aldh1l2	aldehyde dehydrogenase 1 family, member L2	Mus musculus aldehyde dehydrogenase 1 family, member L2 (Aldh1l2), mRNA.	216188	NM_153543	Mm.263138	One carbon pool by folate
2.89e-05	0.000119	2678.08	1311.34	2.04	0.490196	10529656	Nsg1	neuron specific gene family member 1	Mus musculus neuron specific gene family member 1 (Nsg1), mRNA.	18196	NM_010942	Mm.7414
0.0002292	0.000521	626.18	304.68	2.06	0.485437	10567995	Nupr1	nuclear protein transcription regulator 1	havana:known chromosome:GRCm38:7:126623252:126627010:-1 gene:ENSMUSG00000030717 gene_biotype:protein_coding transcript_biotype:retained_intron	56312	NM_019738	Mm.18742
5.67e-05	0.000171	153.78	72.74	2.11	0.473934	10552632	Shank1	SH3 and multiple ankyrin repeat domains 1	Mus musculus SH3/ankyrin domain gene 1 (Shank1), mRNA.	243961	NM_001034115	Mm.360368
4.7e-06	4.09e-05	498.07	236.1	2.11	0.473934	10568553	Chst15	carbohydrate sulfotransferase 15	Mus musculus carbohydrate (N-acetylgalactosamine 4-sulfate 6-O) sulfotransferase 15 (Chst15), mRNA.	77590	NM_029935	Mm.213582	Glycosaminoglycan biosynthesis - chondroitin sulfate / dermatan sulfate
0.0005327	0.00107	1465.29	685.17	2.14	0.46729	10498018	Pcdh18	protocadherin 18	Mus musculus protocadherin 18 (Pcdh18), mRNA.	73173	NM_130448	Mm.87246
1.12e-05	6.83e-05	342.16	160.09	2.14	0.46729	10523595	Ptpn13	protein tyrosine phosphatase, non-receptor type 13	Mus musculus protein tyrosine phosphatase, non-receptor type 13 (Ptpn13), mRNA.	19249	NM_011204	Mm.3414	FAS signaling pathway ( CD95 )
1.12e-05	6.83e-05	127.55	59.36	2.15	0.465116	10534426	Fzd9	frizzled class receptor 9	Mus musculus frizzled homolog 9 (Drosophila) (Fzd9), mRNA.	14371	NM_010246	Mm.6256	Basal cell carcinoma, Melanogenesis, Pathways in cancer, Wnt signaling pathway
0.0014768	0.00255	93.89	43.06	2.18	0.458716	10445241	Tnfrsf21	tumor necrosis factor receptor superfamily, member 21	Mus musculus tumor necrosis factor receptor superfamily, member 21 (Tnfrsf21), mRNA.	94185	NM_178589	Mm.200792	Cytokine-cytokine receptor interaction
0.0061969	0.00898	34.95	16.07	2.18	0.458716	10445251	Adgrf1	adhesion G protein-coupled receptor F1	Mus musculus G protein-coupled receptor 110 (Gpr110), mRNA.	77596	NM_133776	Mm.159950
3e-07	9.6e-06	921.65	423.47	2.18	0.458716	10505489	Pappa	pregnancy-associated plasma protein A	Mus musculus pregnancy-associated plasma protein A (Pappa), mRNA.	18491	NM_021362	Mm.317854
2e-07	6.98e-06	1406.66	641.76	2.19	0.456621	10440091	Col8a1	collagen, type VIII, alpha 1	Mus musculus collagen, type VIII, alpha 1 (Col8a1), mRNA.	12837	NM_007739	Mm.130388
3.89e-05	0.000138	551.93	248.19	2.22	0.45045	10449741	Sik1	salt inducible kinase 1	Mus musculus salt inducible kinase 1 (Sik1), mRNA.	17691	NM_010831	Mm.290941
0.0357899	0.0452	73.06	32.21	2.27	0.440529	10502081	Enpep	glutamyl aminopeptidase	Mus musculus glutamyl aminopeptidase (Enpep), mRNA.	13809	NM_007934	Mm.1193	Renin-angiotensin system
0.0005452	0.00108	460.57	202.08	2.28	0.438596	10381298	Ramp2	receptor (calcitonin) activity modifying protein 2	Mus musculus receptor (calcitonin) activity modifying protein 2 (Ramp2), mRNA.	54409	NM_019444	Mm.260698	Vascular smooth muscle contraction
5.3e-06	4.33e-05	1648.76	714.97	2.31	0.4329	10446777	Ehd3	EH-domain containing 3	Mus musculus EH-domain containing 3 (Ehd3), mRNA.	57440	NM_020578	Mm.18526	Endocytosis
2.4e-06	2.79e-05	2383.16	1026.58	2.32	0.431034	10401238	Zfp36l1	zinc finger protein 36, C3H type-like 1	Mus musculus zinc finger protein 36, C3H type-like 1 (Zfp36l1), mRNA.	12192	NM_007564	Mm.235132
2.25e-05	0.000108	2395.84	1027.01	2.33	0.429185	10370180	Col6a2	collagen, type VI, alpha 2	havana:novel chromosome:GRCm38:10:76597835:76623325:-1 gene:ENSMUSG00000020241 gene_biotype:protein_coding transcript_biotype:protein_coding	12834	NM_146007	Mm.1949	ECM-receptor interaction, Focal adhesion, Protein digestion and absorption
0.0008287	0.00154	598.98	255.52	2.34	0.42735	10364149	S100b	S100 protein, beta polypeptide, neural	Mus musculus S100 protein, beta polypeptide, neural (S100b), mRNA.	20203	NM_009115	Mm.235998
0.0056323	0.00829	180.15	76.97	2.34	0.42735	10543939	Fam180a	family with sequence similarity 180, member A	Mus musculus family with sequence similarity 180, member A (Fam180a), mRNA.	208164	NM_173375	Mm.257766
0.0033322	0.00514	2118.83	899.51	2.36	0.423729	10419034	2610528A11Rik	RIKEN cDNA 2610528A11 gene	Mus musculus RIKEN cDNA 2610528A11 gene (2610528A11Rik), mRNA.	70045	NM_001206684	Mm.271619
0.0002646	0.000581	1233.99	521.28	2.37	0.421941	10458247	Lrrtm2	leucine rich repeat transmembrane neuronal 2	Mus musculus leucine rich repeat transmembrane neuronal 2 (Lrrtm2), mRNA.	107065	NM_178005	Mm.39900
4.21e-05	0.000144	507.82	214.34	2.37	0.421941	10607283	Maged2	melanoma antigen, family D, 2	Mus musculus melanoma antigen, family D, 2 (Maged2), transcript variant 2, mRNA.	80884	NM_001199246	Mm.22575
1.03e-05	6.59e-05	1064.2	441.83	2.41	0.414938	10346843	Nrp2	neuropilin 2	Mus musculus neuropilin 2 (Nrp2), transcript variant 1, mRNA.	18187	NM_001077403	Mm.266341
5.09e-05	0.000164	182.39	75.25	2.42	0.413223	10568436	Fgfr2	fibroblast growth factor receptor 2	Mus musculus fibroblast growth factor receptor 2 (Fgfr2), transcript variant 1, mRNA.	14183	NM_010207	Mm.16340	Endocytosis, MAPK signaling pathway, Pathways in cancer, Prostate cancer, Regulation of actin cytoskeleton
9.82e-05	0.000255	321.49	132.39	2.43	0.411523	10396270	Dact1	dishevelled-binding antagonist of beta-catenin 1	Mus musculus dapper homolog 1, antagonist of beta-catenin (xenopus) (Dact1), transcript variant 1, mRNA.	59036	NM_001190466	Mm.46662
8.89e-05	0.000239	152.3	62.36	2.44	0.409836	10369932	Susd2	sushi domain containing 2	Mus musculus sushi domain containing 2 (Susd2), transcript variant 1, mRNA.	71733	NM_001162913	Mm.247956
0.0025504	0.00411	76.86	31.12	2.47	0.404858	10398075	Serpina3n	serine (or cysteine) peptidase inhibitor, clade A, member 3N	Mus musculus serine (or cysteine) peptidase inhibitor, clade A, member 3N (Serpina3n), mRNA.	20716	NM_009252	Mm.482074
0.0113535	0.0159	267.17	107.29	2.49	0.401606	10390175	Ngfr	nerve growth factor receptor (TNFR superfamily, member 16)	Mus musculus nerve growth factor receptor (TNFR superfamily, member 16) (Ngfr), mRNA.	18053	NM_033217	Mm.283893	Erk1/Erk2 Mapk Signaling pathway, Nerve growth factor pathway (NGF), Phosphorylation of MEK1 by cdk5/p35 down regulates the MAP kinase pathway, Cytokine-cytokine receptor interaction, Neurotrophin signaling pathway
0.001786	0.00301	38.73	15.53	2.49	0.401606	10466624	Aldh1a7	aldehyde dehydrogenase family 1, subfamily A7	Mus musculus aldehyde dehydrogenase family 1, subfamily A7 (Aldh1a7), mRNA.	26358	NM_011921	Mm.14609
1.09e-05	6.83e-05	586.71	234.88	2.5	0.4	10422822	Lifr	LIF receptor alpha	Mus musculus leukemia inhibitory factor receptor (Lifr), transcript variant 2, mRNA.	16880	NM_001113386	Mm.149720	Cytokine-cytokine receptor interaction, Jak-STAT signaling pathway
2.55e-05	0.000109	73.98	29.37	2.52	0.396825	10423030	Prlr	prolactin receptor	Mus musculus prolactin receptor (Prlr), transcript variant 3, mRNA.	19116	NM_001253781	Mm.10516	Cytokine-cytokine receptor interaction, Jak-STAT signaling pathway, Neuroactive ligand-receptor interaction
4.26e-05	0.000145	687.76	272.19	2.53	0.395257	10587880	Pcolce2	procollagen C-endopeptidase enhancer 2	Mus musculus procollagen C-endopeptidase enhancer 2 (Pcolce2), mRNA.	76477	NM_029620	Mm.46016
0.0008441	0.00157	399.09	156.8	2.55	0.392157	10466800	Pgm5	phosphoglucomutase 5	Mus musculus phosphoglucomutase 5 (Pgm5), mRNA.	226041	NM_175013	Mm.105222
7e-07	1.79e-05	208	81.58	2.55	0.392157	10587616	Prss35	protease, serine 35	Mus musculus protease, serine 35 (Prss35), mRNA.	244954	NM_178738	Mm.257629
2.85e-05	0.000119	1790.08	695.35	2.57	0.389105	10493108	Crabp2	cellular retinoic acid binding protein II	Mus musculus cellular retinoic acid binding protein II (Crabp2), mRNA.	12904	NM_007759	Mm.4757
0.001176	0.00212	87.1	33.39	2.61	0.383142	10417713	Rarb	retinoic acid receptor, beta	Mus musculus retinoic acid receptor, beta (Rarb), transcript variant beta1, mRNA.	218772	NM_001289760	Mm.259318	Nuclear Receptors in Lipid Metabolism and Toxicity, Non-small cell lung cancer, Pathways in cancer, Small cell lung cancer
4.8e-06	4.09e-05	247.91	91.34	2.71	0.369004	10359201	Ralgps2	Ral GEF with PH domain and SH3 binding motif 2	Mus musculus Ral GEF with PH domain and SH3 binding motif 2 (Ralgps2), transcript variant 1, mRNA.	78255	NM_001159965	Mm.28376
0.0001653	0.000397	22.84	8.4	2.72	0.367647	10423049	Prlr	prolactin receptor	Mus musculus prolactin receptor (Prlr), transcript variant 1, mRNA.	19116	NM_011169	Mm.10516	Cytokine-cytokine receptor interaction, Jak-STAT signaling pathway, Neuroactive ligand-receptor interaction
1.1e-06	2.35e-05	1220.62	449.48	2.72	0.367647	10584208	Cdon	cell adhesion molecule-related/down-regulated by oncogenes	Mus musculus cell adhesion molecule-related/down-regulated by oncogenes (Cdon), mRNA.	57810	NM_021339	Mm.80509
0.0031738	0.00497	519.95	190.07	2.74	0.364964	10588037	Rbp1	retinol binding protein 1, cellular	Mus musculus retinol binding protein 1, cellular (Rbp1), mRNA.	19659	NM_011254	Mm.279741
2e-06	2.74e-05	3696.61	1274.6	2.9	0.344828	10381096	Igfbp4	insulin-like growth factor binding protein 4	Mus musculus insulin-like growth factor binding protein 4 (Igfbp4), mRNA.	16010	NM_010517	Mm.233799
0.0005586	0.00109	175.92	60.51	2.91	0.343643	10519998	Lrrc17	leucine rich repeat containing 17	Mus musculus leucine rich repeat containing 17 (Lrrc17), mRNA.	74511	NM_028977	Mm.439963
4.1e-06	3.75e-05	746.73	253.14	2.95	0.338983	10428707	Has2	hyaluronan synthase 2	Mus musculus hyaluronan synthase 2 (Has2), mRNA.	15117	NM_008216	Mm.5148
0.0005583	0.00109	193.57	65.21	2.97	0.3367	10559385	Mrgprf	MAS-related GPR, member F	Mus musculus MAS-related GPR, member F (Mrgprf), mRNA.	211577	NM_145379	Mm.215151
0.0002416	0.000536	652.2	218.1	2.99	0.334448	10447056	Qpct	glutaminyl-peptide cyclotransferase (glutaminyl cyclase)	Mus musculus glutaminyl-peptide cyclotransferase (glutaminyl cyclase) (Qpct), mRNA.	70536	NM_001316729	Mm.293870
0.00082	0.00154	78.87	25.8	3.06	0.326797	10379190	Vtn	vitronectin	Mus musculus vitronectin (Vtn), mRNA.	22370	NM_011707	Mm.3667	ECM-receptor interaction, Focal adhesion
0.0001747	0.000417	151.15	49.47	3.06	0.326797	10569335	H19	H19, imprinted maternally expressed transcript	Mus musculus H19, imprinted maternally expressed transcript (H19), long non-coding RNA.	14955	NR_130973	Mm.14802
0.0002813	0.000607	76.67	24.41	3.14	0.318471	10380285	Tmem100	transmembrane protein 100	Mus musculus transmembrane protein 100 (Tmem100), mRNA.	67888	NM_026433	Mm.212428
1.59e-05	8.46e-05	151.22	48.16	3.14	0.318471	10496125	Dkk2	dickkopf WNT signaling pathway inhibitor 2	Mus musculus dickkopf homolog 2 (Xenopus laevis) (Dkk2), mRNA.	56811	NM_020265	Mm.103593	Wnt/LRP6 Signalling, Wnt signaling pathway
6.84e-05	0.000195	490.19	149.41	3.28	0.304878	10532741	Tmem119	transmembrane protein 119	Mus musculus transmembrane protein 119 (Tmem119), mRNA.	231633	NM_146162	Mm.41681
3.41e-05	0.00013	1705.58	500.95	3.4	0.294118	10355984	Serpine2	serine (or cysteine) peptidase inhibitor, clade E, member 2	Mus musculus serine (or cysteine) peptidase inhibitor, clade E, member 2 (Serpine2), mRNA.	20720	NM_009255	Mm.3093
8.46e-05	0.00023	159.73	40.62	3.93	0.254453	10489471	Matn4	matrilin 4	Mus musculus matrilin 4 (Matn4), transcript variant 2, mRNA.	17183	NM_001252563	Mm.29428
5.61e-05	0.000171	8481.86	2124.25	3.99	0.250627	10492021	Postn	periostin, osteoblast specific factor	Mus musculus periostin, osteoblast specific factor (Postn), transcript variant 2, mRNA.	50706	NM_001198765	Mm.236067
2.98e-05	0.00012	1858.33	459.87	4.04	0.247525	10405047	Aspn	asporin	Mus musculus asporin (Aspn), transcript variant 2, mRNA.	66695	NM_001172481	Mm.383216
4.13e-05	0.000144	241.08	57.07	4.22	0.236967	10382228	Axin2	axin 2	Mus musculus axin2 (Axin2), mRNA.	12006	NM_015732	Mm.71710	Basal cell carcinoma, Colorectal cancer, Endometrial cancer, Pathways in cancer, Wnt signaling pathway
0.0027128	0.00436	431.22	101.91	4.23	0.236407	10395389	Sostdc1	sclerostin domain containing 1	Mus musculus sclerostin domain containing 1 (Sostdc1), mRNA.	66042	NM_025312	Mm.43375
4.1e-06	3.75e-05	464.82	104.37	4.45	0.224719	10447649	Fndc1	fibronectin type III domain containing 1	Mus musculus fibronectin type III domain containing 1 (Fndc1), mRNA.	68655	NM_001081416	Mm.379161
3.66e-05	0.000135	1377.12	297.59	4.63	0.215983	10607143	Capn6	calpain 6	Mus musculus calpain 6 (Capn6), mRNA.	12338	NM_007603	Mm.30290
6.3e-06	4.56e-05	286.93	52.77	5.44	0.183824	10405058	Omd	osteomodulin	Mus musculus osteomodulin (Omd), mRNA.	27047	NM_012050	Mm.390589
2.52e-05	0.000109	121.61	20.65	5.89	0.169779	10390897	Krtap1-5	keratin associated protein 1-5	Mus musculus keratin associated protein 1-5 (Krtap1-5), mRNA.	69664	NM_027157	Mm.38303
4e-07	1.18e-05	696.26	117.74	5.91	0.169205	10355500	Igfbp5	insulin-like growth factor binding protein 5	Mus musculus insulin-like growth factor binding protein 5 (Igfbp5), mRNA.	16011	NM_010518	Mm.405761
4.18e-05	0.000144	151.26	24.93	6.07	0.164745	10428619	Enpp2	ectonucleotide pyrophosphatase/phosphodiesterase 2	Mus musculus ectonucleotide pyrophosphatase/phosphodiesterase 2 (Enpp2), transcript variant 1, mRNA.	18606	NM_001136077	Mm.250256	Ether lipid metabolism
2.56e-05	0.000109	191.96	31.5	6.09	0.164204	10509838	Padi2	peptidyl arginine deiminase, type II	Mus musculus peptidyl arginine deiminase, type II (Padi2), mRNA.	18600	NM_008812	Mm.2296
4.79e-05	0.000157	1669.63	208.81	8	0.125	10349947	Fmod	fibromodulin	Mus musculus fibromodulin (Fmod), mRNA.	14264	NM_021355	Mm.287146	Small Leucine-rich Proteoglycan (SLRP) molecules
5.9e-06	4.43e-05	1104.55	127.47	8.66	0.115473	10502240	Npnt	nephronectin	Mus musculus nephronectin (Npnt), transcript variant 2, mRNA.	114249	NM_001029836	Mm.279310
9.3e-06	6.16e-05	145.68	15.92	9.15	0.10929	10445268	Adgrf5	adhesion G protein-coupled receptor F5	Mus musculus G protein-coupled receptor 116 (Gpr116), mRNA.	224792	NM_001081178	Mm.23478
8.9e-06	6e-05	410.29	38.25	10.73	0.0931966	10439009	Apod	apolipoprotein D	Mus musculus apolipoprotein D (Apod), mRNA.	11815	NM_001301353	Mm.2082
< 1e-07	< 1e-07	217.05	12.64	17.18	0.0582072	10365983	Lum	lumican	Mus musculus lumican (Lum), mRNA.	17022	NM_008524	Mm.18888	Small Leucine-rich Proteoglycan (SLRP) molecules
